# Supplementary material for: Literature on Wearable Technology for Connected Health: Scoping Review of Research Trends, Advances, and Barriers
Source: J Med Internet Res. 2019 Sep 5;21(9):e14017. doi: 10.2196/14017 (PMC6818529; doi:10.2196/14017)
Supplement: Multimedia Appendix 1 [file jmir_v21i9e14017_app1.xlsx]

## Sheet: articles
doi	link	title	authors	date	year	citations	abstract	keyword	source	publication_title	affiliations	num_diff_affiliations	countries	num_diff_countries	num_authors	bib_key	num_property_groups	num_properties	concerns	information delivery	safety and security	technology
04 November 2012	https://link.springer.com/article/10.1007/s00779-012-0616-0	Assistive environments for the disabled and the senior citizens: theme issue of PETRA 2010 and 2011 conferences	Ilias Maglogiannis,Margrit Betke,Grammati Pantziou,Fillia Makedon	2014	2014	2	The introduction of pervasive and ubiquitous systems into everyday life pushes this technology to become increasingly embedded in artifacts and environments trying to address an important social and health care issue: as the world’s population ages, there is growing need for technologies to assist with the in-home care of the elderly and people with Alzheimer’s, Parkinson’s and numerous types of …	Health AND assistive technologies	Springer	Personal and Ubiquitous Computing	Department of Computer Science and Biomedical Informatics University of Central Greece Lamia Greece;Department of Computer Science Boston University Boston USA;Department of Informatics Technological Educational Institution of Athens Athens Greece;Heracleia Computing Lab University of Texas at Arlington Arlington USA	4	United States;Greece	2	4	iliasmaglogiannis2014assistive	4	16	acceptance,adoption,privacy,technology adoption	detection,monitoring	protection,safety,security	cloud,communication,data analytics,edge,protocol,sensor,transmission
10 November 2010	https://link.springer.com/article/10.1007/s12652-010-0036-9	Guest editorial introduction to the special issue on biometric interfaces between ambient intelligence and augmented cognition	M. Nappi,H. Wechsler	2011	2011	0	Ambient intelligence integrates computational intelligence into ubiquitous/pervasive computing environments and artifacts. Computers become embedded in our natural surroundings. They move to the background to better provide smart services to humans who perform into the foreground. The humans are helped by simple and effortless interactions, with computers attuned to all their senses, adaptive to …	Health AND ambient assisted living	Springer	Journal of Ambient Intelligence and Humanized Computing	Fisciano Italy	1	Italy	1	2	nappih2011guest	4	14	acceptance,adoption,privacy,technology adoption	detection,monitoring,recommendation	reliability,safety,security	communication,data analytics,protocol,sensor
10.1109/BMEI.2014.7002845	https://ieeexplore.ieee.org/stamp/stamp.jsp?arnumber=7002845	Wearable health status monitoring device for electricity workers using ZigBee-based wireless sensor network	Z. Wang, Z. Huang		2014	24	A kind of novel wearable health condition monitoring device based on ZigBee technology for electricity workers to improve the safety of working and training is presented, which can monitor the user's pulse wave and body temperature wirelessly. In this paper, the system architecture, details of the monitoring sensor nodes, hardware design of the ZigBee module and data packet structure definition o…	Health AND wearables	IEEE Xplore	2014 7th International Conference on Biomedical Engineering and Informatics	Department of Mechanical Engineering, North China Electric Power University, Baoding, China;Department of Mechanical Engineering, North China Electric Power University, Baoding, China	1	China	1	2	wanghuang2014wearable	4	10	acceptance,adoption,technology adoption	detection,monitoring	safety	communication,data analytics,sensor,transmission
10.1016/j.ijmedinf.2011.02.010	https://www.ncbi.nlm.nih.gov/pubmed/21439898	Ageing-in-place with the use of ambient intelligence technology: perspectives of older users.	van Hoof J, Kort H S M, Rutten P G S, Duijnstee M S H	2011/02/19	2011	-1	Ambient intelligence technologies are a means to support ageing in place by monitoring clients in the home In this study monitoring is applied for the purpose of raising an alarm in an emergency situation and thereby providing an increased sense of safety and security Apart from these technological solutions there are numerous environmental interventions in the home environment that can support p…	Health AND ambient intelligence	NCBI:PubMed	International journal of medical informatics	University of Applied Sciences Utrecht, Faculty of Health Care, Research Centre for Innovation in Health Care, Bolognalaan 101, 3584 CJ Utrecht, The Netherlands. joost.vanhoof@hu.nl	1	Netherlands	1	4	vanhoof2011use	4	10	acceptance,adoption,technology acceptance,technology adoption	detection,monitoring	safety,security	communication,sensor
10.1109/APSCC.2010.102	https://ieeexplore.ieee.org/stamp/stamp.jsp?arnumber=5708587	Mobile Cloud for Assistive Healthcare (MoCAsH)	D. B. Hoang, L. Chen		2010	77	Deploying state-of-the-art technologies is vital and inevitable in assistive healthcare to cope with emerging services such as remote monitoring, collaborative consultation, and electronic health record. Grid computing has succeeded somewhat in enabling the sharing of resources across organizations but has not been deployed widely due to its complex implementation and interface. Cloud computing o…	Health AND assistive technologies	IEEE Xplore	2010 IEEE Asia-Pacific Services Computing Conference		1	Unknown	1	2	hoangchen2010mobile	4	10	acceptance,adoption,privacy,technology adoption	monitoring	protection,security	cloud,protocol,sensor
10.1177/0018720817753907	https://www.ncbi.nlm.nih.gov/pubmed/29320232	Barriers to the Adoption of Wearable Sensors in the Workplace: A Survey of Occupational Safety and Health Professionals.	Schall Mark C, Sesek Richard F, Cavuoto Lora A	2018/01/10	2018	-1	To gather information on the a types of wearable sensors particularly personal activity monitors currently used by occupational safety and health OSH professionals b potential benefits of using such technologies in the workplace and c perceived barriers preventing the widespread adoption of wearable sensors in industry Wearable sensors are increasingly being promoted as a means to improve employe…	Health AND wearables	NCBI:PubMed	Human factors	Auburn University, Alabama.;University at Buffalo, State University of New York.	2	United States	1	3	schall2018barriers	4	9	acceptance,adoption,privacy,technology adoption	monitoring	reliability,safety	communication,sensor
10.1109/JSYST.2014.2308324	https://ieeexplore.ieee.org/stamp/stamp.jsp?arnumber=6775278	An Intelligent Information Forwarder for Healthcare Big Data Systems With Distributed Wearable Sensors	P. Jiang, J. Winkley, C. Zhao, R. Munnoch, G. Min, L. T. Yang		2016	69	An increasing number of the elderly population wish to live an independent lifestyle, rather than rely on intrusive care programmes. A big data solution is presented using wearable sensors capable of carrying out continuous monitoring of the elderly, alerting the relevant caregivers when necessary and forwarding pertinent information to a big data system for analysis. A challenge for such a solut…	Health AND ambient assisted living	IEEE Xplore	IEEE Systems Journal	Department of Computer Science, University of Hull, Hull, U.K.;School of Computing, Informatics and Media, University of Bradford, The Seasonal Group, Bradford, Halifax, U.K.U.K.;Department of Computer Science, University of Hull, Hull, U.K.;Department of Computer Science, University of Hull, Hull, U.K.;Department of Mathematics and Computer Science, College of Engineering, Mathematics and Physic…	3	Unknown	1	6	jiangwinkley2016an	4	9	acceptance,adoption,intrusiveness	monitoring	safety	communication,data analytics,sensor,transmission
10.1109/TRONSHOW.2016.7842881	https://ieeexplore.ieee.org/stamp/stamp.jsp?arnumber=7842881	Leveraging data stream processing and weighted attack graph for real-time bridge structural monitoring and warning	I. Khemapech, W. Sansrimahachai, M. Toahchoodee		2016	29	Regarded as one of the physical aspects under societal and civil development and evolution, engineering structure is required to support growth of the nation. It also impacts life quality and safety of the civilian. Despite of carrying dead load (its own weight) and live load during operation, structural members are also significantly affected by disaster and environment. Proper inspection and de…	Health AND enhanced life environment	IEEE Xplore	2016 TRON Symposium (TRONSHOW)	School of Science and Technology, University of the Thai Chamber of Commerce, Bangkok, Thailand;School of Science and Technology, University of the Thai Chamber of Commerce, Bangkok, Thailand;School of Science and Technology, University of the Thai Chamber of Commerce, Bangkok, Thailand	1	Thailand	1	3	khemapech2016leveraging	4	9	intrusiveness	detection,monitoring	reliability,safety	communication,data analytics,protocol,sensor
10.1109/GHTC.2016.7857354	https://ieeexplore.ieee.org/stamp/stamp.jsp?arnumber=7857354	Large scale remote health monitoring in sparsely connected rural regions	R. K. Pathinarupothi, E. Rangan		2016	20	Remote health monitoring and intervention systems including wearable sensors, smartphones and advanced communication technologies are slated to be a game changer in the delivery of quality healthcare services, especially in developing parts of the world. However, we are yet to see large scale adoption of remote health monitoring systems due to many factors such as: lack of reliable data network c…	Health AND wearables	IEEE Xplore	2016 IEEE Global Humanitarian Technology Conference (GHTC)	Amrita Center for Wireless Networks &amp;Applications, (AmritaWNA), Amrita School of Engineering, Amritapuri, Amrita Vishwa Vidyapeetham, Amrita University, India;Amrita School of Medicine, Amrita Institute of Medical Sciences, Kochi, Amrita Vishwa Vidyapeetham, Amrita University, India	3	India	1	2	pathinarupothi2016large	4	9	acceptance,adoption,technology adoption	monitoring	reliability	cloud,communication,data analytics,sensor
19 June 2015	https://link.springer.com/article/10.1007/s12652-015-0323-6	Using ambient intelligence to extend network lifetime in wireless sensor networks	Rung-Ching Chen,Chia-Fen Hsieh,Wei-Lun Chang	2016	2016	9	A wireless sensor network (WSN) consists of sensor nodes and wireless communication. Sensor nodes usually have the features such as tiny size, low cost, low power consumption. They are used for environmental monitoring and transmit sensing data (temperature, humidity, pressure and so on) to sink through wireless networking. To protect sensing data’s confidentiality and integrity has presented an …	Health AND ambient intelligence	Springer	Journal of Ambient Intelligence and Humanized Computing	Chaoyang University of Technology Taichung Taiwan	1	Taiwan	1	3	chenhsieh2016using	4	9	intrusiveness	detection,monitoring	protection,security	battery,communication,sensor,transmission
10.1049/htl.2014.0096	https://ieeexplore.ieee.org/stamp/stamp.jsp?arnumber=7055665	Radio-frequency energy harvesting for wearable sensors	L. M. Borges, R. Chávez-Santiago, N. Barroca, F. J. Velez, I. Balasingham		2015	22	The use of wearable biomedical sensors for the continuous monitoring of physiological signals will facilitate the involvement of the patients in the prevention and management of chronic diseases. The fabrication of small biomedical sensors transmitting physiological data wirelessly is possible as a result of the tremendous advances in ultra-low power electronics and radio communications. However,…	Health AND wearables	IEEE Xplore	Healthcare Technology Letters	Universidade da Beira Interior, Portugal;Oslo University Hospital, Norway;Universidade da Beira Interior, Portugal;Universidade da Beira Interior, Portugal;Oslo University Hospital, Norway	2	Norway;Portugal	2	5	borges2015energy	4	9	acceptance,adoption,technology adoption	monitoring	reliability	battery,communication,sensor,transmission
10.1109/JBHI.2013.2279187	https://ieeexplore.ieee.org/stamp/stamp.jsp?arnumber=6588417	Health Informatics: Unobtrusive Physiological Measurement Technologies	Y. Zhang, C. C. Y. Poon		2013	9	Summary form only given. Health informatics deals with the acquisition, transmission, processing, storage, and retrieval of information to enhance the quality and efficiency of healthcare such that it becomes personalized, preventive, predictive, pre-emptive, participatory, pervasive, and precise. A major direction in health informatics is to research and develop technologies that enable the iden…	Health AND enhanced living environment	IEEE Xplore	IEEE Journal of Biomedical and Health Informatics	The Chinese University of Hong Kong, Department of Electronic Engineering, Joint Research Center for Biomedical Engineering, Hong Kong;The Chinese University of Hong Kong, Department of Surgery, Faculty of Medicine , Hong Kong	2	Hong Kong	1	2	zhangpoon2013health	4	9	acceptance,adoption,privacy,technology adoption	monitoring	security	communication,sensor,transmission
10.1109/SYSCON.2011.5929127	https://ieeexplore.ieee.org/stamp/stamp.jsp?arnumber=5929127	How are you feeling? A social network model to monitor the health of post-operative patients	J. J. Mulcahy, S. Huang, J. Cao, F. Zhang		2011	25	Mobile devices and cloud computing platforms have become increasing popular in recent years, as more ways in which to adopt these technologies to existing business and research models have been envisioned and implemented. What started as simply providing bandwidth and technology to mobile users in order to browse the internet from handheld devices now allows entire websites to be hosted on remote…	Health AND wearables	IEEE Xplore	2011 IEEE International Systems Conference	Department of Electrical and Computer Engineering and Computer Science, Florida Atlantic University, Boca Raton, USA;Department of Electrical and Computer Engineering and Computer Science, Florida Atlantic University, Boca Raton, USA;Research Institute of Information Technology, Tsinghua University, Beijing, China;Research Institute of Information Technology, Tsinghua University, Beijing, China	2	United States;China	2	4	mulcahy2011how	4	9	acceptance,adoption,technology adoption	monitoring	security	cloud,communication,sensor,transmission
05 November 2018	https://link.springer.com/chapter/10.1007/978-3-030-01560-2_1	Big Data Challenges and Opportunities in Healthcare Informatics and Smart Hospitals	Mohammed K. Hassan,Ali I. El Desouky,Sally M. Elghamrawy,Amany M. Sarhan	2019	2019	0	Healthcare informatics is undergoing a revolution because of the availability of safe, wearable sensors at low cost. Smart hospitals have exploited the development of the Internet of Things (IoT) sensors to create Remote Patients monitoring (RPM) models that observe patients at their homes. RPM is one of the Ambient Assisted Living (AAL) applications. The long-term monitoring of patients using th…	Health AND ambient assisted living	Springer		Department of Computer Engineering and Systems, Faculty of Engineering Mansoura University Mansoura Egypt;Department of Computer Engineering MISR Higher Institute for Engineering and Technology Mansoura Egypt;Department of Computer Engineering and Automatic Control, Faculty of Engineering Tanta University Tanta Egypt	3	Egypt	1	4	mohammed2019big	4	8	acceptance,adoption,technology adoption	monitoring	safety	cloud,data analytics,sensor
10.23919/CISTI.2018.8399181	https://ieeexplore.ieee.org/stamp/stamp.jsp?arnumber=8399181	Adoption of Internet of Medical Things (IoMT) as an opportunity for improving public health in Latin America	M. Luna-delRisco, M. G. Palacio, C. A. A. Orozco, S. V. Moncada, L. G. Palacio, J. J. Q. Montealegre, I. Diaz-Forero		2018	38	Over the past 50 years, public health in Latin America has walked through significant changes on social and economic aspects. Since the 90's, governments from the region have performed different health reforms to improve equity, effectiveness and geographical coverage. Although, positive results have been achieved historically, strong and sustainable public health strategies are still needed to g…	Health AND wearables	IEEE Xplore	2018 13th Iberian Conference on Information Systems and Technologies (CISTI)	Energy Engineering Department University of Medellin, Medellín, Colombia;Telecommunications Engineering Department, Medellín, Colombia;Energy Engineering Department University of Medellin, Medellín, Colombia;Energy Engineering Department University of Medellin, Medellín, Colombia;Computer Science Engineering Department, Medellín, Colombia;Telecommunications Engineering Department, Medellín, Colom…	4	Colombia	1	7	palacio2018adoption	4	8	acceptance,adoption,privacy,technology acceptance,technology adoption	monitoring	security	sensor
10.2196/10046	https://www.ncbi.nlm.nih.gov/pubmed/29903700	Feasibility of Using a Smartwatch to Intensively Monitor Patients With Chronic Obstructive Pulmonary Disease: Prospective Cohort Study.	Wu Robert, Liaqat Daniyal, de Lara Eyal, Son Tatiana, Rudzicz Frank, Alshaer Hisham, Abed-Esfahani Pegah, Gershon Andrea S	2018/06/14	2018	-1	Acute exacerbations of chronic obstructive pulmonary disease COPD are associated with accelerated decline in lung function diminished quality of life and higher mortality Proactively monitoring patients for early signs of an exacerbation and treating them early could prevent these outcomes The emergence of affordable wearable technology allows for nearly continuous monitoring of heart rate and ph…	Health AND wearables	NCBI:PubMed	JMIR mHealth and uHealth		1	Unknown	1	8	wurobert2018feasibility	4	8	acceptance,technology acceptance	detection,monitoring	reliability	data analytics,sensor,transmission
13 January 2018	https://link.springer.com/article/10.1007/s12652-018-0681-y	Special issue for COMPSE 2016	Pandian Vasant,Gerhard-Wilhelm Weber,Vinh T. Le	2018	2018	0	In recent years, modern Operational Research (OR) and Optimization approaches have gained an increasing number of researchers, educators, decision makers and practitioners. In fact, very powerful and intelligent (“smart”) computational technologies emerged for coping with a vast number of real-life tasks and challenges, especially, related to the fields of optimization in theory and application. …	Health AND ambient intelligence	Springer	Journal of Ambient Intelligence and Humanized Computing	Faculty of Science and Information Technology Universiti Teknologi PETRONAS Seri Iskandar Malaysia;Faculty of Engineering Management Poznan University of Technology Poznan Poland;Institute of Applied Mathematics METU Ankara Turkey;Faculty of Electrical and Electronics Engineering Ton Duc Thang University Ho Chi Minh City Vietnam	4	Poland;Malaysia;Vietnam;Turkey	3	3	pandian2018special	4	8	privacy	detection,monitoring	protection,security	communication,data analytics,sensor
10.1109/CAMAD.2017.8031527	https://ieeexplore.ieee.org/stamp/stamp.jsp?arnumber=8031527	A fog-enabled IoT platform for efficient management and data collection	P. Charalampidis, E. Tragos, A. Fragkiadakis		2017	23	One of the most promising emerging technologies, Internet-of-Things, refers to the interconnection of thousands (or even millions) of smart objects, supporting a large number of applications like environmental monitoring, smart agriculture, e-health, etc. Research groups in both the academia and industry, have proposed and/or developed a significant number of IoT architectures and platforms, howe…	Health AND enhanced support environment	IEEE Xplore	2017 IEEE 22nd International Workshop on Computer Aided Modeling and Design of Communication Links and Networks (CAMAD)	Institute of Computer Science, Foundation for Research and Technology-Hellas (FORTH-ICS), Heraklion, Crete, Greece;Institute of Computer Science, Foundation for Research and Technology-Hellas (FORTH-ICS), Heraklion, Crete, Greece;Institute of Computer Science, Foundation for Research and Technology-Hellas (FORTH-ICS), Heraklion, Crete, Greece	1	Greece	1	3	charalampidis2017a	4	8	privacy	detection,monitoring	security	cloud,fog,sensor,transmission
10.1109/ROMAN.2013.6628482	https://ieeexplore.ieee.org/stamp/stamp.jsp?arnumber=6628482	Development of a novel human-machine interface exploiting sensor substitution for structural health monitoring	D. D. L. Mascarenas, Y. Choi, H. Kim, M. Pekedis, S. C. Hong, J. Lee, C. R. Farrar		2013	4	For the last 20 years the goal of the structural health monitoring community has been to endow man-made structures with a biologically-inspired nervous system in order to detect, localize, and quantify damage in structures. The effort has focused on collecting a wide array of measurements from sensor networks, extracting features from the data, comparing the data to models, and trying to use this…	Health AND enhanced life environment	IEEE Xplore	2013 IEEE RO-MAN	Engineering Institute at Los Alamos National Laboratory, NM 87545 USA;Engineering Institute-Korea at Chonbuk University, Jeonju, South Korea;Engineering Institute-Korea at Chonbuk University, Jeonju, South Korea;Department of mechanical engineering, Ege University, Izmir province, Turkey;Chonbuk National Univ., Korea;Engineering Institute-Korea at Chonbuk University, Jeonju, South Korea;Engineeri…	4	United States;South Korea;Turkey	3	7	mascarenas2013development	4	8	acceptance,adoption	detection,monitoring	reliability	communication,data analytics,sensor
10.1109/JSAC.2013.SUP.0513005	https://ieeexplore.ieee.org/stamp/stamp.jsp?arnumber=6585881	Interconnection Framework for mHealth and Remote Monitoring Based on the Internet of Things	A. J. Jara, M. A. Zamora-Izquierdo, A. F. Skarmeta		2013	118	Communication and information access defines the basis to reach a personalized health end-to-end framework. Personalized health capability is limited to the available data from the patient. The data is usually dynamic and incomplete. Therefore, it presents a critical issue for mining, analysis and trending. For that reason, this work presents an interconnection framework for mobile Health (mHealt…	Health AND ambient assisted living	IEEE Xplore	IEEE Journal on Selected Areas in Communications	Clinical Technology Lab, University of Murcia Computer Science Faculty, Campus de Espinardo, Murcia, Spain, ES-30100;Clinical Technology Lab, University of Murcia Computer Science Faculty, Campus de Espinardo, Murcia, Spain, ES-30100;Clinical Technology Lab, University of Murcia Computer Science Faculty, Campus de Espinardo, Murcia, Spain, ES-30100	1	Spain	1	3	jaraskarmeta2013interconnection	4	8	privacy	monitoring	reliability,security	communication,protocol,sensor,transmission
10.1007/978-3-642-39351-8_54	https://link.springer.com/chapter/10.1007/978-3-642-39351-8_54	SmartAssist: Open Infrastructure and Platform for AAL Services	Peter Rothenpieler,Darren Carlson,Andreas Schrader	2013	2013	0	In this paper we present the open health monitoring platform SmartAssist, which combines flexible in-home and mobile sensing features with a comprehensive social network that is designed to enhance communication between caretakers, caregivers and the community. SmartAssist supports the integration of new sensor types, algorithms, and mobile components through an integrated platform, which consist…	Health AND ambient assisted living	Springer		Institute of Telematics University of Lubeck Germany	1	Germany	1	3	peterrothenpieler2013smartassist	4	8	acceptance,adoption,privacy	monitoring	protection,security	communication,sensor
10.1109/TrustCom.2012.194	https://ieeexplore.ieee.org/stamp/stamp.jsp?arnumber=6296204	Knowledge Acquisition and Management Architecture for Mobile and Personal Health Environments Based on the Internet of Things	A. J. Jara, M. A. Zamora, A. F. Skarmeta		2012	35	Personalized health capability is limited to the available data from the patient, which is usually dynamic and incomplete. Therefore, it is presenting a critical issue for knowledge mining, analysis and trending. For that reason, this work presents a knowledge acquisition and management platform based on the Internet of Things (IoT). IoT is presenting the capability to connect any object to Inter…	Health AND ambient assisted living	IEEE Xplore	2012 IEEE 11th International Conference on Trust, Security and Privacy in Computing and Communications		1	Unknown	1	3	jarazamora2012knowledge	4	8	privacy	detection,monitoring	security	communication,data analytics,sensor,transmission
10.1109/MCOM.2017.1700547	https://ieeexplore.ieee.org/stamp/stamp.jsp?arnumber=8594698	Real-time Secure Health Surveillance for Smarter Health Communities	A. Alabdulatif, I. Khalil, A. R. M. Forkan, M. Atiquzzaman		2019	15	Pervasive healthcare services with smart decision making capability and ubiquitous communication technologies can forge future smart communities. Real-time health surveillance for early detection of life-threatening diseases through advanced sensing and communication technology can provide better treatment, reduce medical expenses and save lives of community residents (i.e., patients). However, t…	Health AND wearables	IEEE Xplore	IEEE Communications Magazine		1	Unknown	1	4	alabdulatif2019secure	4	7	privacy	detection	security	cloud,communication,data analytics,sensor
10.3390/s19030485	https://www.ncbi.nlm.nih.gov/pubmed/30682864	IoT/Sensor-Based Infrastructures Promoting a Sense of Home, Independent Living, Comfort and Wellness.	Cahill Joan, Portales Raul, McLoughin Sean, Nagan Nithia, Henrichs Braden, Wetherall Sean	2019/01/24	2019	-1	This paper presents the results of three interrelated studies concerning the specification and implementation of ambient assisted living AAL Internet of Things IoT sensor based infrastructures to support resident wellness and person centered care delivery in a residential care context Overall the paper reports on the emerging wellness management concept and IoT solution The three studies adopt a …	Health AND ambient assisted living	NCBI:PubMed	Sensors (Basel, Switzerland)	School of Psychology, Trinity College Dublin, Dublin 2, Ireland. cahilljo@tcd.ie.;Oneview Healthcare, Blackrock Business Park, Blackrock, Co., Dublin, Ireland. rportales@oneviewhealthcare.com.;Oneview Healthcare, Blackrock Business Park, Blackrock, Co., Dublin, Ireland. smcloughlin@oneviewhealthcare.com.;Oneview Healthcare, Blackrock Business Park, Blackrock, Co., Dublin, Ireland. nnagan@oneviewh…	6	Ireland	1	6	cahill2019infrastructures	4	7	acceptance,adoption,technology adoption	monitoring	reliability	communication,sensor
10.1109/DESSERT.2018.8409120	https://ieeexplore.ieee.org/stamp/stamp.jsp?arnumber=8409120	IoT solutions for health monitoring: Analysis and case study	I. Medvediev, O. Illiashenko, D. Uzun, A. Strielkina		2018	32	The paper formulates the requirements for a monitoring patient's health with using of the Internet of Things (IoT) and cloud technologies. The existing solutions of IoT-based heart rate monitoring are analyzed. It is spoken in detail about the architecture of such systems. The paper contains the analysis and grounding for the choice of protocols for communication between devices over the IoT. The…	Health AND wearables	IEEE Xplore	2018 IEEE 9th International Conference on Dependable Systems, Services and Technologies (DESSERT)	Department of Computer Systems, Networks and Cybersecurity, National Aerospace University “KhAI”, 17, Chkalova Street, Kharkiv, Ukraine, 61070;Department of Computer Systems, Networks and Cybersecurity, National Aerospace University “KhAI”, 17, Chkalova Street, Kharkiv, Ukraine, 61070;Department of Computer Systems, Networks and Cybersecurity, National Aerospace University “KhAI”, 17, Chkalova St…	1	Ukraine	1	4	medvediev2018iot	4	7	privacy	monitoring	security	cloud,communication,data analytics,protocol
10.1109/BHI.2018.8333362	https://ieeexplore.ieee.org/stamp/stamp.jsp?arnumber=8333362	Spatially-resolved estimation of personal dosage of airborne particulates for ambulatory subjects using wearable sensors	D. K. Arvind, C. A. Bates, D. J. Fischer, J. Mann		2018	10	This paper describes a novel method for continuous estimation of personal dosage of airborne particulates for ambulatory subjects using a body sensor network comprising of a wearable particle counter for monitoring the concentration of airborne particulates (PM<sub>10/2.5</sub>), and a respiratory monitor worn as a patch on the chest for recording breathing rate and flow. Both the devices communi…	Health AND wearables	IEEE Xplore	2018 IEEE EMBS International Conference on Biomedical & Health Informatics (BHI)	Centre for Speckled Computing, School of Informatics, University of Edinburgh, 10 Crichton Street, Edinburgh EH8 9AB, Scotland, UK;Centre for Speckled Computing, School of Informatics, University of Edinburgh, 10 Crichton Street, Edinburgh EH8 9AB, Scotland, UK;Centre for Speckled Computing, School of Informatics, University of Edinburgh, 10 Crichton Street, Edinburgh EH8 9AB, Scotland, UK;Centre…	1	United Kingdom	1	4	arvind2018estimation	4	7	privacy	monitoring	security	cloud,communication,data analytics,sensor
10.1109/JIOT.2017.2670022	https://ieeexplore.ieee.org/stamp/stamp.jsp?arnumber=7857776	Real-Time Signal Quality-Aware ECG Telemetry System for IoT-Based Health Care Monitoring	U. Satija, B. Ramkumar, M. Sabarimalai Manikandan		2017	62	In this paper, we propose a novel signal quality-aware Internet of Things (IoT)-enabled electrocardiogram (ECG) telemetry system for continuous cardiac health monitoring applications. The proposed quality-aware ECG monitoring system consists of three modules: 1) ECG signal sensing module; 2) automated signal quality assessment (SQA) module; and 3) signal-quality aware (SQAw) ECG analysis and tran…	Health AND wearables	IEEE Xplore	IEEE Internet of Things Journal	School of Electrical Sciences, Indian Institute of Technology Bhubaneswar, Bhubaneswar, India;School of Electrical Sciences, Indian Institute of Technology Bhubaneswar, Bhubaneswar, India;School of Electrical Sciences, Indian Institute of Technology Bhubaneswar, Bhubaneswar, India	1	India	1	3	satija2017signal	4	7	acceptance	monitoring	reliability	battery,cloud,sensor,transmission
10.1109/CyberC.2017.83	https://ieeexplore.ieee.org/stamp/stamp.jsp?arnumber=8250384	Internet of Things for Ambient Assisted Living: Challenges and Future Opportunities	J. Wan, X. Gu, L. Chen, J. Wang		2017	28	As the age profile of many societies continues to increase, supporting health, both mental and physical, is of increasing importance if independent living is to be maintained. Sensing, monitoring, recognizing activities of daily living, ultimately delivering immediate healthcare services has been perceived as a prerequisite for detecting the health status of the users. To date, extensive research…	Health AND ambient assisted living	IEEE Xplore	2017 International Conference on Cyber-Enabled Distributed Computing and Knowledge Discovery (CyberC)		1	Unknown	1	4	wanguchen2017internet	4	7	acceptance,adoption,technology adoption	detection,monitoring	reliability	sensor
10.1109/ICCW.2017.7962835	https://ieeexplore.ieee.org/stamp/stamp.jsp?arnumber=7962835	Lightweight security protocol for health monitoring in Ambient Assisted Living environment	H. Al-Hamadi, A. Gawanmeh, M. Al-Qutayri		2017	27	Security is one of the major challenges that affect the deployment of the biosensors that form Wireless Body Sensor Networks (WBSNs). However, the implementation of any security protocol will result in the introduction of additional functional blocks to the device, which invariably lead to an increase in power consumption and processing delay. Both aspects are of critical importance to biosensor …	Health AND ambient assisted living	IEEE Xplore	2017 IEEE International Conference on Communications Workshops (ICC Workshops)	Department of Electrical and Computer Engineering, Khalifa University, UAE;Department of Electrical and Computer Engineering, Khalifa University, UAE;Department of Electrical and Computer Engineering, Khalifa University, UAE	1	Unknown	1	3	gawanmeh2017lightweight	4	7	acceptance	monitoring	security	data analytics,protocol,sensor,transmission
10.1021/acs.analchem.7b01717	https://www.ncbi.nlm.nih.gov/pubmed/28832123	In Vitro Isothermal Nucleic Acid Amplification Assisted Surface-Enhanced Raman Spectroscopic for Ultrasensitive Detection of Vibrio parahaemolyticus.	Yao Li, Ye Yingwang, Teng Jun, Xue Feng, Pan Daodong, Li Baoguang, Chen Wei	2017/09/01	2017	-1	Detection of pathogenic microorganisms is of great importance for public health and food safety Traditional protocols can hardly meet the continuously increasing demand in sensitivity and specificity of pathogen detections In this study we adopted Vibrio parahaemolyticus V parahaemolyticus Vp as the model analyte and developed an antibody Vp aptamer heterosandwich based surface enhanced Raman sca…	Health AND enhanced support environment	NCBI:PubMed	Analytical chemistry	School of Food Science & Engineering, Hefei University of Technology , Hefei 230009, China.;School of Food Science & Engineering, Hefei University of Technology , Hefei 230009, China.;School of Food Science & Engineering, Hefei University of Technology , Hefei 230009, China.;College of Veterinary Medicine, Nanjing Agricultural University , Nanjing, 210095, China.;Faculty of Marine Science, Ningbo…	4	United States;China	2	7	yaoliye2017in	4	7	acceptance,adoption	detection,monitoring	safety	data analytics,protocol
PubMed_28326148	https://www.ncbi.nlm.nih.gov/pubmed/28326148	Patient Safety Learning Systems: A Systematic Review and Qualitative Synthesis.		2017/03/01	2017	-1	A patient safety learning system sometimes called a critical incident reporting system refers to structured reporting collation and analysis of critical incidents To inform a provincial working group s recommendations for an Ontario Patient Safety Event Learning System a systematic review was undertaken to determine design features that would optimize its adoption into the health care system and …	Health AND enhanced support environment	NCBI:PubMed	Ontario health technology assessment series		1	Unknown	1	1	2017patient	4	7	acceptance,adoption	recommendation	protection,safety,security	communication
10.1109/PICMET.2016.7806668	https://ieeexplore.ieee.org/stamp/stamp.jsp?arnumber=7806668	Digital health and social needs: An empirical study of intentions and behaviors	G. Zanella, C. Hallam, N. Talebi		2016	47	The convergence of wearable sensor technology and personalized predictive analytics has the potential to help researchers with early detection and treatment of medical problems. We anticipate that the clinical analysis of the flow of data coming from the individual's continuous monitoring will drive new discoveries and treatments. Moreover the development of personalized predictive models will dr…	Health AND wearables	IEEE Xplore	2016 Portland International Conference on Management of Engineering and Technology (PICMET)	University of Texas at San Antonio, USA;University of Texas at San Antonio, USA;University of Texas at San Antonio, USA	1	United States	1	3	zanella2016digital	4	7	privacy	detection,monitoring	security	cloud,data analytics,sensor
10.1109/ICCP.2016.7737117	https://ieeexplore.ieee.org/stamp/stamp.jsp?arnumber=7737117	Towards application of non-invasive environmental sensors for risks and activity detection	A. Dimitrievski, E. Zdravevski, P. Lameski, V. Trajkovik		2016	30	One of the main goals of Ambient Assisted Living (AAL) is to provide supportive environment for the elderly or disabled. Such environments are not feasible without correctly identifying states and activities of the persons receiving the care. They rely on the interaction and processing of data originating from many components and objects in the surrounding. In order to collect the data, various s…	Health AND ambient assisted living	IEEE Xplore	2016 IEEE 12th International Conference on Intelligent Computer Communication and Processing (ICCP)	Faculty of Computer Science and Engineering, Ss.Cyril and Methodius University, Skopje, Macedonia;Faculty of Computer Science and Engineering, Ss.Cyril and Methodius University, Skopje, Macedonia;Faculty of Computer Science and Engineering, Ss.Cyril and Methodius University, Skopje, Macedonia;Faculty of Computer Science and Engineering, Ss.Cyril and Methodius University, Skopje, Macedonia	1	Macedonia	1	4	dimitrievski2016towards	4	7	privacy	detection,monitoring	reliability	data analytics,protocol,sensor
10.1186/s40064-016-2272-8	https://www.ncbi.nlm.nih.gov/pubmed/27330890	Progress in ambient assisted systems for independent living by the elderly.	Al-Shaqi Riyad, Mourshed Monjur, Rezgui Yacine	2016/05/14	2016	-1	One of the challenges of the ageing population in many countries is the efficient delivery of health and care services which is further complicated by the increase in neurological conditions among the elderly due to rising life expectancy Personal care of the elderly is of concern to their relatives in case they are alone in their homes and unforeseen circumstances occur affecting their wellbeing…	Health AND ambient assisted living	NCBI:PubMed	SpringerPlus	Cardiff School of Engineering, Cardiff University, Queen's Building, The Parade, Cardiff, CF24 3AA Wales, UK.;Cardiff School of Engineering, Cardiff University, Queen's Building, The Parade, Cardiff, CF24 3AA Wales, UK.;Cardiff School of Engineering, Cardiff University, Queen's Building, The Parade, Cardiff, CF24 3AA Wales, UK.	1	United Kingdom	1	3	riyadmourshed2016progress	4	7	acceptance,privacy,technology acceptance	monitoring	security	cloud,sensor
24 September 2015	https://link.springer.com/article/10.1007/s00216-015-9094-3	E-Health—a topic for analytical chemists?	Günther Gauglitz	2016	2016	14	Early in the 1970s, the first project was started in the USA to use computer-based anamnesis of patients. Late in the twentieth century, the term E-Health was coined to refer to the use of computers in healthcare and practitioners’ communication with their patients. The focus of the use of computers in healthcare systems was on gathering, storing, exchanging, and managing data. This data was also…	Health AND wearables	Springer	Analytical and Bioanalytical Chemistry	Abteilung Analytische Chemie Institut fur Physikalische und Theoretische Chemie Tubingen Germany	1	Germany	1	1	gnther2016topic	4	7	privacy	detection,monitoring	protection,security	communication,data analytics
10.3390/s140304932	https://www.ncbi.nlm.nih.gov/pubmed/24618777	Use of local intelligence to reduce energy consumption of wireless sensor nodes in elderly health monitoring systems.	Lampoltshammer Thomas J, Pignaton de Freitas Edison, Nowotny Thomas, Plank Stefan, da Costa João Paulo Carvalho Lustosa, Larsson Tony, Heistracher Thomas	2014/03/11	2014	-1	The percentage of elderly people in European countries is increasing Such conjuncture affects socio economic structures and creates demands for resourceful solutions such as Ambient Assisted Living AAL which is a possible methodology to foster health care for elderly people In this context sensor based devices play a leading role in surveying e g health conditions of elderly people to alert care …	Health AND ambient assisted living	NCBI:PubMed	Sensors (Basel, Switzerland)	School of Information Technology and Systems Management, Salzburg University of Applied Sciences, Urstein Süd 1, Puch/Salzburg 5412, Austria. Thomas.Lampoltshammer@fh-salzburg.ac.at.;Department of Applied Computing, Federal University of Santa Maria, Santa Maria 97105-900, Brazil. edisonpignaton@unb.br.;School of Information Technology and Systems Management, Salzburg University of Applied Scienc…	7	Sweden;Austria;Brazil	3	7	lampoltshammer2014use	4	7	acceptance,adoption	monitoring	reliability	battery,communication,sensor
10.1109/ICTKE.2018.8612447	https://ieeexplore.ieee.org/stamp/stamp.jsp?arnumber=8612447	Assessment of the Elderly on Perceived Needs, Benefits and Barriers: Inputs for the Design of Intelligent Assistive Technology	E. M. Albina, A. A. Hernandez		2018	83	An increasing elderly population presents challenges and issues on elderly care and support. Assistive Technologies is one of the alternatives to address the growing care needs among the elderly. Beyond technological aspects, the needs, benefits, and barriers play a vital role in the successful use of assistive technologies, which account on this situation, is relatively unexplored in the Philipp…	Health AND assistive engineering	IEEE Xplore	2018 16th International Conference on ICT and Knowledge Engineering (ICT&KE)	Technological Institute of the Philippines, Manila, Philippines;Technological Institute of the Philippines, Manila, Philippines	1	Philippines	1	2	albina2018assessment	4	6	privacy	monitoring	reliability,safety,security	communication
10.1109/CEC.2018.8477783	https://ieeexplore.ieee.org/stamp/stamp.jsp?arnumber=8477783	Real-time Detection of Wearable Camera Motion Using Optical Flow	O. Younis, W. Al-Nuaimy, F. Rowe, M. H. Alomari		2018	29	The efficient use of image sensors has been one of the top challenges for computer vision researchers for several years. Detecting and tracking objects, video surveillance, navigation, and many other real-time applications depend on motion estimation for moving camera. In this paper, a real-time method for the detection and classification of the motion of a wearable, moving monocular camera is pr…	Health AND assistive engineering	IEEE Xplore	2018 IEEE Congress on Evolutionary Computation (CEC)	Department of Electrical Engineering and Electronics, University of Liverpool, Liverpool, United Kingdom;Department of Electrical Engineering and Electronics, University of Liverpool, Liverpool, United Kingdom;University of Liverpool, Institute of Psychology Health and Society, Liverpool, United Kingdom;Department of Electrical Engineering and Electronics, University of Liverpool, Liverpool, Unit…	2	United Kingdom	1	4	younis2018detection	4	6	acceptance,adoption,technology adoption	detection	reliability	sensor
10.1109/ACCESS.2018.2835644	https://ieeexplore.ieee.org/stamp/stamp.jsp?arnumber=8358685	Middleware Architecture for Health Sensors Interoperability	N. Georgi, A. Corvol, R. Le Bouquin Jeann&#x00E8,s		2018	25	Quantified-self is a growing movement that stimulates users to monitor their health status for a better prevention of illnesses using a set of sensors. For reliable monitoring, it should be easy to retrieve sensors data despite the implemented communication protocol, standard or proprietary. In this contribution, we propose a middleware that can be used by software developers to retrieve data fro…	Health AND wearables	IEEE Xplore	IEEE Access	Univ Rennes, Inserm, LTSI&#x2013;UMR&#x005F;S 1099, Rennes, France;Service de gériatrie, CHU Rennes, Rennes, France;Univ Rennes, Inserm, LTSI&#x2013;UMR&#x005F;S 1099, Rennes, France	4	France	1	4	georgi2018middleware	4	6	privacy	monitoring	reliability	communication,protocol,sensor
10.1109/JBHI.2017.2708041	https://ieeexplore.ieee.org/stamp/stamp.jsp?arnumber=7933968	Self-Powered Multiparameter Health Sensor	A. Tobola, H. Leutheuser, M. Pollak, P. Spies, C. Hofmann, C. Weigand, B. M. Eskofier, G. Fischer		2018	23	Wearable health sensors are about to change our health system. While several technological improvements have been presented to enhance performance and energy-efficiency, battery runtime is still a critical concern for practical use of wearable biomedical sensor systems. The runtime limitation is directly related to the battery size, which is another concern regarding practicality and customer acc…	Health AND wearables	IEEE Xplore	IEEE Journal of Biomedical and Health Informatics	Institute of Electronics Engineering, Friedrich-Alexander-Universität Erlangen-Nürnberg, Erlangen, Germany;Digital Sports Group, Pattern Recognition Lab, Friedrich-Alexander-Universität Erlangen-Nürnberg, Erlangen, Germany;Integrated Energy Supplies Group, Fraunhofer Insitute for Integrated Circuits IIS, Erlangen, Germany;Integrated Energy Supplies Group, Fraunhofer Insitute for Integrated Circui…	4	Germany	1	8	tobola2018multiparameter	4	6	acceptance,technology acceptance	monitoring	security	battery,sensor
10.1109/LSC.2018.8572227	https://ieeexplore.ieee.org/stamp/stamp.jsp?arnumber=8572227	Design of a Smart IoT-Enabled Walker for Deployable Activity and Gait Monitoring	S. Gill, S. Nssk, N. Seth, E. Scheme		2018	17	Increases in the rates of chronic disease and an aging population have created a demand for new forms of preventative care and proactive health monitoring technologies. While senior populations may be hesitant to adopt wearable technologies, the ability to retrofit assistive devices already in use by the individuals may provide a major stepping stone for increased adoption rates and monitoring ab…	Health AND assistive engineering	IEEE Xplore	2018 IEEE Life Sciences Conference (LSC)	University of New Brunswick, Institute of Biomedical Engineering, Fredericton, NB, Canada;National Institute of Technology, Rourkela, India;University of New Brunswick, Institute of Biomedical Engineering, Fredericton, NB, Canada;University of New Brunswick, Institute of Biomedical Engineering, Fredericton, NB, Canada	2	Canada;India	2	4	gillnssk2018design	4	6	acceptance,adoption,technology adoption	monitoring	reliability	sensor
30 August 2017	https://link.springer.com/article/10.1007/s10489-017-1030-0	AmbISPDM	George Hatzivasilis,Ioannis Papaefstathiou,Dimitris Plexousakis,Charalampos Manifavas,Nikos Papadakis	2018	2018	0	The need to manage embedded systems, brought forward by the wider adoption of pervasive computing, is particularly vital in the context of secure and safety-critical applications. Technology infiltrates in ordinary things, hitching intelligence and materializing smart systems. Each of these individual entities monitors a specific set of parameters and deduces a constrained local view of the surro…	Health AND ambient intelligence	Springer	Applied Intelligence	Department of Electrical and Computer Engineering Technical University of Crete Chania Greece;Department of Computer Science University of Crete Heraklion Greece;Department Electrical Engineering and Computing Sciences Rochester Institute of Technology Dubai Dubai UAE;Department of Informatics Engineering Technological Educational Institute of Crete Heraklion Greece	4	Greece	1	5	george2018ambispdm	4	6	acceptance,adoption,technology adoption	monitoring	security	data analytics
19 January 2018	https://link.springer.com/article/10.1007/s12652-018-1015-9	An enhanced three factor based authentication protocol using wireless medical sensor networks for healthcare monitoring	Rifaqat Ali,Arup Kumar Pal,Saru Kumari,Arun Kumar Sangaiah,Xiong Li,Fan Wu	2018	2018	0	With the rapid growth of wireless medical sensor networks ( ) based healthcare applications, protecting both the privacy and security from illegitimate users, are major concern issues since patient’s precise information is vital for the proper diagnosis procedure. So, authentication protocol is one of the efficient mechanisms to deal with trustworthy and authentic users. Several authentication pr…	Health AND enhanced life environment	Springer	Journal of Ambient Intelligence and Humanized Computing	Department of Computer Science and Engineering Indian Institute of Technology (ISM) Dhanbad India;Department of Mathematics Ch. Charan Singh University Meerut India;School of Computing Science and Engineering VIT University Tamil Nadu India;School of Computer Science and Engineering Hunan University of Science and Technology Xiangtan China;Department of Computer Science and Engineering Xiamen Ins…	5	India;China	2	6	rifaqat2018an	4	6	privacy	monitoring	protection,security	protocol,sensor
10.1109/CHASE.2017.73	https://ieeexplore.ieee.org/stamp/stamp.jsp?arnumber=8010628	BESI: Reliable and Heterogeneous Sensing and Intervention for In-home Health Applications	R. Alam, J. Dugan, N. Homdee, N. Gandhi, B. Ghaemmaghami, H. Meda, A. Bankole, M. Anderson, J. Gong, T. Smith-Jackson, J. Lach		2017	49	Advances in sensing, wireless communication, and data analytics have enabled various monitoring systems for smart health applications. However, many challenges remain to deploy such systems in actual homes, such as achieving robustness, unobtrusiveness, fault tolerance, privacy, and minimal user burden. This paper presents how these challenges were overcome in the realization and successful proto…	Health AND wearables	IEEE Xplore	2017 IEEE/ACM International Conference on Connected Health: Applications, Systems and Engineering Technologies (CHASE)		1	Unknown	1	11	alamdugan2017besi	4	6	privacy	monitoring	reliability	communication,data analytics,sensor
10.1109/EUROCON.2017.8011214	https://ieeexplore.ieee.org/stamp/stamp.jsp?arnumber=8011214	Cloud-based recognition of complex activities for ambient assisted living in smart homes with non-invasive sensors	A. Zdravevska, A. Dimitrievski, P. Lameski, E. Zdravevski, V. Trajkovik		2017	29	Automatic recognition of complex activities can aid in finding correlations between the daily habits of people and their health state, and can further lead to early detection of diseases or accidents. In this paper we propose a cloud-based system for recognition of complex activities by detecting series of atomic actions with non-invasive sensors. Collected data from non-invasive, non-intrusive a…	Health AND ambient assisted living	IEEE Xplore	IEEE EUROCON 2017 -17th International Conference on Smart Technologies	Faculty of Computer Science and Engineering, Ss. Cyril and Methodius University, Skopje, Macedonia;Faculty of Computer Science and Engineering, Ss. Cyril and Methodius University, Skopje, Macedonia;Faculty of Computer Science and Engineering, Ss. Cyril and Methodius University, Skopje, Macedonia;Faculty of Computer Science and Engineering, Ss. Cyril and Methodius University, Skopje, Macedonia;Fac…	1	Macedonia	1	5	zdravevska2017recognition	4	6	privacy	detection,monitoring	reliability	cloud,sensor
10.1109/EMBC.2017.8037456	https://ieeexplore.ieee.org/stamp/stamp.jsp?arnumber=8037456	Recognition physical activities with optimal number of wearable sensors using data mining algorithms and deep belief network	A. H. Al-Fatlawi, H. K. Fatlawi, S. H. Ling		2017	27	Daily physical activities monitoring is benefiting the health care field in several ways, in particular with the development of the wearable sensors. This paper adopts effective ways to calculate the optimal number of the necessary sensors and to build a reliable and a high accuracy monitoring system. Three data mining algorithms, namely Decision Tree, Random Forest and PART Algorithm, have been …	Health AND wearables	IEEE Xplore	2017 39th Annual International Conference of the IEEE Engineering in Medicine and Biology Society (EMBC)	Information Technology Research and Development Center, University of Kufa, Najaf, Iraq;Information Technology Research and Development Center, University of Kufa, Najaf, Iraq;Centre for Health Technologies, University of Technology Sydney, Australia	2	Iraq;Australia	2	3	fatlawi2017recognition	4	6	acceptance,adoption	monitoring	reliability	data analytics,sensor
10.1109/HONET.2017.8102205	https://ieeexplore.ieee.org/stamp/stamp.jsp?arnumber=8102205	An authentication scheme for wireless healthcare monitoring sensor network	H. A. E. Zouka		2017	20	In this paper, a user-authentication scheme that is designed to ensure privacy and security of health-information exchange in cloud computing is proposed. The proposed system will allow health care centers and doctors to securely and efficiently monitor patients' health at their homes using secure integration of medical devices and healthcare systems such as: body sensor networks, wearable device…	Health AND wearables	IEEE Xplore	2017 14th International Conference on Smart Cities: Improving Quality of Life Using ICT & IoT (HONET-ICT)	Dept. of Computer Engineering, Arab Academy for Science, Technology &amp;Maritime Transport, Alexandria, Egypt	2	Egypt	1	1	zouka2017an	4	6	privacy	monitoring	security	cloud,communication,sensor
10.1109/ICACCS.2017.8014671	https://ieeexplore.ieee.org/stamp/stamp.jsp?arnumber=8014671	Privacy enhanced data communication protocol for wireless body area network	M. Gowtham, S. S. Ahila		2017	19	Wireless body area network (WBANs) is a kind of wireless sensor network which can be the various sensors are attached on wearable clothing and human body and implanted under the skin. To ensure data security, the data is stored in cipher text format at the data sink by applying cipher text policy attribute based encryption in the sensors that are used. The major challenge of the wireless body are…	Health AND wearables	IEEE Xplore	2017 4th International Conference on Advanced Computing and Communication Systems (ICACCS)	Department of Computer science and Engineering, Easwari Engineering College, Chennai, India;Department of Computer Science and Engineering, Easwari Engineering College, Chennai, India	1	India	1	2	gowtham2017privacy	4	6	privacy	monitoring	security	communication,protocol,sensor
10.1109/JSEN.2017.2697077	https://ieeexplore.ieee.org/stamp/stamp.jsp?arnumber=7907206	Radar and RGB-Depth Sensors for Fall Detection: A Review	E. Cippitelli, F. Fioranelli, E. Gambi, S. Spinsante		2017	146	This paper reviews recent works in the literature on the use of systems based on radar and RGB-Depth (RGB-D) sensors for fall detection, and discusses outstanding research challenges and trends related to this research field. Systems to detect reliably fall events and promptly alert carers and first responders have gained significant interest in the past few years in order to address the societal…	Health AND ambient assisted living	IEEE Xplore	IEEE Sensors Journal	Department of Information Engineering, Università Politecnica delle Marche, Ancona, Italy;School of Engineering, University of Glasgow, Glasgow, U.K.;Department of Information Engineering, Università Politecnica delle Marche, Ancona, Italy;Department of Information Engineering, Università Politecnica delle Marche, Ancona, Italy	2	Italy	1	4	cippitelli2017radar	4	6	acceptance,technology acceptance	detection,monitoring	reliability	sensor
10.2196/jmir.8095	https://www.ncbi.nlm.nih.gov/pubmed/29042342	Reduction in Fall Rate in Dementia Managed Care Through Video Incident Review: Pilot Study.	Bayen Eleonore, Jacquemot Julien, Netscher George, Agrawal Pulkit, Tabb Noyce Lynn, Bayen Alexandre	2017/10/17	2017	-1	Falls of individuals with dementia are frequent dangerous and costly Early detection and access to the history of a fall is crucial for efficient care and secondary prevention in cognitively impaired individuals However most falls remain unwitnessed events Furthermore understanding why and how a fall occurred is a challenge Video capture and secure transmission of real world falls thus stands as …	Health AND assistive engineering	NCBI:PubMed	Journal of medical Internet research	Pitie-Salpetriere Hospital - Assistance Publique Hôpitaux de Paris (APHP) & University Pierre et Marie Curie, Department of Neuro-Rehabilitation, Global Brain Health Institute, Memory and Aging Center, University of California, San Francisco, Paris, France.;SafelyYou Inc. at SkyDeck (Chief Technology Officer), Electrical Engineering and Computer Sciences, University of California, Berkeley, CA, U…	5	United States	1	6	bayeneleonore2017reduction	4	6	acceptance,privacy	detection,monitoring	security	transmission
20 May 2017	https://link.springer.com/article/10.1007/s12652-017-0591-4	Assembling mass-market technology for the sake of wellbeing: a case study on the adoption of ambient intelligent systems by older adults living at home	Francisco J. Gutierrez,Diego Muñoz,Sergio F. Ochoa,José M. Tapia	2017	2017	3	Everyday more and more ubiquitous applications are developed to support aging in place and ambient assisted living. Although these technologies typically adhere to the functional requirements defined by their developers, many of these solutions evidence limitations for being adopted by end-users, i.e., older adults. This paper reports the authors’ experience in the design and deployment of severa…	Health AND ambient assisted living	Springer	Journal of Ambient Intelligence and Humanized Computing	Department of Computer Science University of Chile Santiago Chile	1	Chile	1	4	francisco2017assembling	4	6	acceptance,adoption,technology adoption	monitoring	security	communication
28 March 2017	https://link.springer.com/article/10.1007/s40860-017-0042-1	Reliability and human factors in Ambient Assisted Living environments	Filippo Palumbo,Davide La Rosa,Erina Ferro,Davide Bacciu,Claudio Gallicchio,Alessio Micheli,Stefano Chessa,Federico Vozzi,Oberdan Parodi	2017	2017	3	Malnutrition, sedentariness, and cognitive decline in elderly people represent the target areas addressed by the DOREMI project. It aimed at developing a systemic solution for elderly, able to prolong their functional and cognitive capacity by empowering, stimulating, and unobtrusively monitoring the daily activities according to well-defined “Active Ageing” life-style protocols. Besides the key …	Health AND ambient assisted living	Springer	Journal of Reliable Intelligent Environments	Information Science and Technologies Institute, ISTI-CNR Pisa Italy;Department of Computer Science University of Pisa Pisa Italy;Institute of Clinical Physiology, IFC-CNR Pisa Italy	3	Italy	1	9	filippo2017reliability	4	6	acceptance,adoption,technology adoption	monitoring	reliability	protocol
10.1109/MMM.2016.2525119	https://ieeexplore.ieee.org/stamp/stamp.jsp?arnumber=7449080	Smart Solutions in Smart Spaces: Getting the Most from Far-Field Wireless Power Transfer	A. Costanzo, D. Masotti		2016	71	In this article, the authors have considered some of the most recent RF/microwave circuit and signaling solutions to assist wireless powering of maintenance-free devices and to take a step forward in the reliable implementation of cooperative smart spaces. This is currently among the most important requirements for the increasingly widespread world of pervasive monitoring, including ambient assis…	Health AND ambient assisted living	IEEE Xplore	IEEE Microwave Magazine	Dept of Electrical, Electronic, and Info Eng, University of Bologna, Italy;Dept of Electrical, Electronic, and Info Eng, University of Bologna, Italy	1	Italy	1	2	costanzo2016smart	4	6	acceptance,adoption	monitoring	reliability	battery,sensor
10.1109/PICMET.2016.7806708	https://ieeexplore.ieee.org/stamp/stamp.jsp?arnumber=7806708	A seamless value co-creation service roadmap of Assistive Technologies for the elderly	P. Ateetanan, K. Shirahada		2016	28	Global population of the elderly is growing. Assistive Technologies (ATs), e.g. monitoring health &amp; safety, information sharing &amp; telecare, communication support, independent living and long-term care, can be an important enabler for the elderly care services responses to the elderly quality of life. A service roadmap is an integrated technological service planning tool, focusing on the d…	Health AND assistive engineering	IEEE Xplore	2016 Portland International Conference on Management of Engineering and Technology (PICMET)	Japan Advanced Institute of Science and Technology, Nomi, Ishikawa, Japan;Japan Advanced Institute of Science and Technology, Nomi, Ishikawa, Japan	1	Japan	1	2	ateetanan2016a	4	6	acceptance,adoption,technology adoption	monitoring	safety	communication
10.1109/UIC-ATC-ScalCom-CBDCom-IoP-SmartWorld.2016.0049	https://ieeexplore.ieee.org/stamp/stamp.jsp?arnumber=7816845	Event-Driven and District-Related Home Care: Networked Technical Building Equipment (TBE) as a Basis for Ambient Assisted Living	S. Franke, A. Hermann, S. Junghans, S. Leonhardt, T. Neumann, T. Teich, M. Trommer, S. Wolf		2016	23	In Germany, a growing trend can be monitored towards increasing life expectancy, low fertility rates, increasing long-term care rates, a demographic shift in the age structure (demographic challenges). Furthermore, two-third of the dependent people prefer growing old at home instead of living in a retirement home (sociocultural challenges). These trends can also be observed at the European level.…	Health AND ambient assisted living	IEEE Xplore	2016 Intl IEEE Conferences on Ubiquitous Intelligence & Computing, Advanced and Trusted Computing, Scalable Computing and Communications, Cloud and Big Data Computing, Internet of People, and Smart World Congress (UIC/ATC/ScalCom/CBDCom/IoP/SmartWorld)		1	Unknown	1	8	franke2016home	4	6	privacy	monitoring	protection,reliability,security	sensor
10.1017/S0714980815000549	https://www.ncbi.nlm.nih.gov/pubmed/26742899	No Place Like Home? Surveillance and What Home Means in Old Age.	Mortenson W Ben, Sixsmith Andrew, Beringer Robert	2016/01/08	2016	-1	New surveillance technologies like those included in ambient assisted living such as body worn and passive environmental sensors smart interfaces and communications networks are being developed to improve the security and safety of at risk older people but ethical questions have been raised about the extent to which they compromise the rights and privacy of the people being monitored The qualitat…	Health AND ambient assisted living	NCBI:PubMed	Canadian journal on aging = La revue canadienne du vieillissement	Department of Occupational Science and Occupational Therapy,University of British Columbia.;Department of Gerontology,Simon Fraser University.;Department of Gerontology,Simon Fraser University.	2	Unknown	1	3	mortenson2016no	4	6	privacy	monitoring	safety,security	communication,sensor
10.1109/MWC.2015.7224734	https://ieeexplore.ieee.org/stamp/stamp.jsp?arnumber=7224734	Security and privacy for mobile healthcare networks: from a quality of protection perspective	K. Zhang, K. Yang, X. Liang, Z. Su, X. Shen, H. H. Luo		2015	62	With the flourishing of multi-functional wearable devices and the widespread use of smartphones, MHN becomes a promising paradigm of ubiquitous healthcare to continuously monitor our health conditions, remotely diagnose phenomena, and share health information in real time. However, MHNs raise critical security and privacy issues, since highly sensitive health information is collected, and users h…	Health AND wearables	IEEE Xplore	IEEE Wireless Communications	University of Waterloo;University of Waterloo;Dartmouth College;Waseda University;University of Waterloo;Care In Motion (CIM) Technology Inc.	4	Unknown	1	6	zhangyang2015security	4	6	privacy	detection,monitoring	protection,security	data analytics
10.1109/IWMN.2015.7322983	https://ieeexplore.ieee.org/stamp/stamp.jsp?arnumber=7322983	A multi-user assistive system for the user safety monitoring in care facilities	B. Andò, S. Baglio, C. O. Lombardo, V. Marletta		2015	22	This paper deals with the development of a multiuser assistive system for the monitoring of elders and people with neurological pathologies (e.g. Alzheimer) during their staying in social care or health facilities. The system adopts wearable devices to monitor the dynamics of the users and a dedicated wireless network for communication. The wearable device is able to recognize critical events lik…	Health AND assistive engineering	IEEE Xplore	2015 IEEE International Workshop on Measurements & Networking (M&N)	Department of Electric, Electronic and Information Engineering (DIEEI), University of Catania, Italy;Department of Electric, Electronic and Information Engineering (DIEEI), University of Catania, Italy;Department of Electric, Electronic and Information Engineering (DIEEI), University of Catania, Italy;Department of Electric, Electronic and Information Engineering (DIEEI), University of Catania, I…	1	Italy	1	4	andbaglio2015a	4	6	acceptance,adoption	monitoring	safety	communication,sensor
10.1109/MIPRO.2015.7160288	https://ieeexplore.ieee.org/stamp/stamp.jsp?arnumber=7160288	Situation and location awareness in harsh environment	M. Kozlovszky, D. Z. Pavlinić, A. Oder, G. Fehér, P. Bogdanov		2015	15	Enhanced environment awareness is a key element of life protection in dangerous situations. Thus the Personal Protection Equipment (PPE) clothing industry is forced in the direction to develop highly innovative “intelligent” products, and equip their products with sensors and actuators combined with smart technologies. Besides basic functions of protection, thermal and ergonomic comfort, these ne…	Health AND enhanced life environment	IEEE Xplore	2015 38th International Convention on Information and Communication Technology, Electronics and Microelectronics (MIPRO)	Óbuda University/John von Neumann Faculty of Informatics, Budapest, Hungary;Titera Technical Innovative Technologies Ltd., Slovenia;Prevent&Deloza Ltd., Celje, Slovenia;OMT-LAB, Budapest University, Hungary;MTA SZTAKI/Laboratory of Parallel and Distributed Computing, Budapest, Hungary	5	Slovenia;Hungary	2	5	kozlovszky2015situation	4	6	acceptance,technology acceptance	monitoring	protection,security	sensor
10.1109/ECS.2015.7124795	https://ieeexplore.ieee.org/stamp/stamp.jsp?arnumber=7124795	Wearable Healthcare monitoring system: A survey	S. Warbhe, S. Karmore		2015	15	Wearable Healthcare monitoring system is very important and necessary especially in remote areas. The problem under study is to improve healthcare systems. In existing systems, the power consumption, cost is too high. Also there is no privacy in the system for the database protection which is prone to security attacks. The proposed system will implement a sensor interface with ultra low power MSP…	Health AND wearables	IEEE Xplore	2015 2nd International Conference on Electronics and Communication Systems (ICECS)	Department of Computer Science and Engineering, G. H. Raisoni College of Engineering, Nagpur (M.S.), India;Department of Computer Science and Engineering, G. H. Raisoni College of Engineering, Nagpur (M.S.), India	1	India	1	2	warbhe2015wearable	4	6	privacy	monitoring	protection,security	sensor,transmission
10.1109/ICRTIT.2013.6844184	https://ieeexplore.ieee.org/stamp/stamp.jsp?arnumber=6844184	EPSSHIC-enabling privacy and security of smart health care system in cloud	S. R. Satheesh, D. Sangeetha, V. Vaidehi		2013	13	Cloud computing is a key computing platform for sharing resources that includes IaaS, Saas, PaaS and business process. This provides many benefits for the users to create and store health care data on the cloud thereby utilizing fewer resources in the client system. The proposed system mainly focuses on health care data security. To reduce the increase in cost of hospitalization, researchers are …	Health AND enhanced support environment	IEEE Xplore	2013 International Conference on Recent Trends in Information Technology (ICRTIT)	Department of Information Technology, Anna University, Chennai, Tamilnadu, India;Department of Information Technology, Anna University, Chennai, Tamilnadu, India;Department of Information Technology, Anna University, Chennai, Tamilnadu, India	1	India	1	3	satheesh2013privacy	4	6	acceptance,privacy	monitoring	security	cloud,data analytics
10.1007/978-3-642-40597-6_17	https://link.springer.com/chapter/10.1007/978-3-642-40597-6_17	Elderly Healthcare Data Protection Application for Ambient Assisted Living	Qing Tan,Nashwa El-Bendary,Frédérique C. Pivot,Anthony Lam	2013	2013	4	The increasing aging of the population requires new kinds of social and medical intervention and the availability of different supportive services for elderly people. Falling is one of the events that usually occur to elderly persons with resultant morbidity ranging from soft injury through to fractures and possibly death. Due the fragility of the elderly persons, falls should be avoided at all c…	Health AND ambient assisted living	Springer		Athabasca University Canada;Arab Academy for Science,Technology, and Maritime Transport Cairo Egypt;Edmonton Chinatown Care Centre Edmonton Canada	3	Egypt;Canada	2	4	qingtan2013elderly	4	6	privacy	detection,monitoring	protection,security	sensor
15 June 2013	https://link.springer.com/article/10.1007/s10916-013-9973-0	An Enhanced Mobile-Healthcare Emergency System Based on Extended Chaotic Maps	Cheng-Chi Lee,Che-Wei Hsu,Yan-Ming Lai,Athanasios Vasilakos	2013	2013	22	Mobile Healthcare (m-Healthcare) systems, namely smartphone applications of pervasive computing that utilize wireless body sensor networks (BSNs), have recently been proposed to provide smartphone users with health monitoring services and received great attentions. An m-Healthcare system with flaws, however, may leak out the smartphone user’s personal information and cause security, privacy prese…	Health AND enhanced life environment	Springer	Journal of Medical Systems	Department of Library and Information Science Fu Jen Catholic University New Taipei City Republic of China;Department of Computer and Telecommunications Engineering University of Western Macedonia Kozani Greece	2	Macedonia;China	2	4	leehsu2013an	4	6	privacy	monitoring	security	protocol,sensor,transmission
10.1109/WOCN.2012.6335564	https://ieeexplore.ieee.org/stamp/stamp.jsp?arnumber=6335564	An intelligent decision support system for enhancing an m-health application	M. V. Ramesh, T. A. Anu, H. Thirugnanam		2012	17	In most of the developing countries, the rural population is denied of the efficient and effective health care facilities. This increases the mortality of people in very young age due to several unknown and untreated diseases. This situation can be improved by adopting the usage of wearable sensors that are capable of continuously monitoring the patients and issue warnings to specialized experien…	Health AND wearables	IEEE Xplore	2012 Ninth International Conference on Wireless and Optical Communications Networks (WOCN)	Amrita Centre for Wireless Networks and Applications, Amrita Vishwa Vidyapeetham, Amritapuri, Kerala, India;Amrita Centre for Wireless Networks and Applications, Amrita Vishwa Vidyapeetham, Amritapuri, Kerala, India;Amrita Centre for Wireless Networks and Applications, Amrita Vishwa Vidyapeetham, Amritapuri, Kerala, India	1	India	1	3	ramesh2012an	4	6	acceptance,adoption	monitoring	reliability	data analytics,sensor
10.2196/jmir.1893	https://www.ncbi.nlm.nih.gov/pubmed/22698679	Active assistance technology for health-related behavior change: an interdisciplinary review.	Kennedy Catriona M, Powell John, Payne Thomas H, Ainsworth John, Boyd Alan, Buchan Iain	2012/06/14	2012	-1	Information technology can help individuals to change their health behaviors This is due to its potential for dynamic and unbiased information processing enabling users to monitor their own progress and be informed about risks and opportunities specific to evolving contexts and motivations However in many behavior change interventions information technology is underused by treating it as a passiv…	Health AND assistive technologies	NCBI:PubMed	Journal of medical Internet research	School of Community-Based Medicine, University of Manchester, Oxford Road, Manchester, United Kingdom.	1	United Kingdom	1	6	kennedy2012active	4	6	acceptance,technology acceptance	monitoring	reliability	data analytics,transmission
10.1109/HEALTH.2011.6026732	https://ieeexplore.ieee.org/stamp/stamp.jsp?arnumber=6026732	Hijacking an insulin pump: Security attacks and defenses for a diabetes therapy system	Chunxiao Li, A. Raghunathan, N. K. Jha		2011	43	Wearable and implantable medical devices are being increasingly deployed to improve diagnosis, monitoring, and therapy for a range of medical conditions. Unlike other classes of electronics and computing systems, security attacks on these devices have extreme consequences and must, therefore, be analyzed and prevented with utmost effort. Yet, very little work exists on this important topic and th…	Health AND wearables	IEEE Xplore	2011 IEEE 13th International Conference on e-Health Networking, Applications and Services	Department of EE, Princeton University, USA;School of ECE, Purdue University, USA;Department of EE, Princeton University, USA	2	United States	1	3	chunxiao2011hijacking	4	6	privacy	monitoring	safety,security	communication,protocol
10.1109/ICSEng.2011.82	https://ieeexplore.ieee.org/stamp/stamp.jsp?arnumber=6041872	Addressing the Confidentiality and Integrity of Assistive Care Loop Framework Using Wireless Sensor Networks	V. Balasubramanian, D. B. Hoang, T. A. Zia		2011	25	In-house healthcare monitoring applications are continuous time-critical applications often built upon Body Area Wireless Sensor Networks (BAWSNs). Our Assistive Care Loop Framework (ACLF) is an in-house healthcare application capable of monitoring the health conditions of aged/patients over a dedicated period of time by deploying the BAWSN as the monitoring component. However, the wireless mediu…	Health AND assistive engineering	IEEE Xplore	2011 21st International Conference on Systems Engineering		1	Unknown	1	3	balasubramanian2011addressing	4	6	acceptance,privacy	monitoring	security	communication,sensor
10.3109/17538157.2010.528648	https://www.ncbi.nlm.nih.gov/pubmed/21133771	Defining the user requirements for wearable and optical fall prediction and fall detection devices for home use.	Gövercin Mehmet, Költzsch Y, Meis M, Wegel S, Gietzelt M, Spehr J, Winkelbach S, Marschollek M, Steinhagen-Thiessen E	2011/3/30	2011	-1	One of the major problems in the development of information and communication technologies for older adults is user acceptance Here we describe the results of focus group discussions that were conducted with older adults and their relatives to guide the development of assistive devices for fall detection and fall prevention The aim was to determine the ergonomic and functional requirements of suc…	Health AND assistive technologies	NCBI:PubMed	Informatics for health & social care	Geriatric Research Group, Department of Geriatric Medicine, Charité-Universitätsmedizin Berlin, Reinickendorfer Straße 61, Berlin, Germany. mehmet.goevercin@charite.de	1	Germany	1	9	gvercin2011defining	4	6	acceptance,technology acceptance	detection	security	communication,sensor
10.1109/ICCDA.2010.5540885	https://ieeexplore.ieee.org/stamp/stamp.jsp?arnumber=5540885	Health care applications based on ZigBee standard	B. Zhang		2010	19	An definition for Assistive Technology (AT) was formulated in 2001 stating “Assistive Technology (AT) is any product or service designed to enable independence for disabled or older people.” This definition was adopted by the authors of the European Union (EU), ZigBee will play an important part towards the adoption of Assistive Technology by enabling wireless low-power communication between devi…	Health AND assistive technologies	IEEE Xplore	2010 International Conference On Computer Design and Applications	Suqian College, Jiangsu Province, China	1	China	1	1	zhang2010health	4	6	acceptance,adoption,technology adoption	monitoring	safety	communication
10.1109/JIOT.2018.2889966	https://ieeexplore.ieee.org/stamp/stamp.jsp?arnumber=8590718	IOT structured Long-term Wearable Social Sensing for Mental Wellbeing	S. Yang, B. Gao, L. Jiang, J. Jin, Z. Gao, X. Ma, W. L. Woo		2019	0	Long-term wellbeing monitoring is an underlying theme for evaluating health status by collecting physiological signs through behavioral traits. In alignment with internet of things (IoT), non-intrusive and trustworthy wearable social sensing technology holds a potential way for researchers to find and establish the interrelationships between unobtrusive social cues and physical mental health (PMH…	Health AND wearables	IEEE Xplore	IEEE Internet of Things Journal	School of Automation Engineering.;School of Automation Engineering.;School of Automation Engineering.;School of Automation Engineering.;Clinical Hospital of Chengdu Brain Science Institute, MOE Key Laboratory for Neuroinformation, and also with the School of Foreign Languages, University of Electronic Science and Technology of China, China.;Clinical Hospital of Chengdu Brain Science Institute, MO…	4	United Kingdom;China	2	7	yanggao2019iot	4	5	privacy	monitoring	protection,security	sensor
10.1109/JBHI.2018.2832069	https://ieeexplore.ieee.org/stamp/stamp.jsp?arnumber=8353164	Quantitative Assessment for Self-Tracking of Acute Stress based on Triangulation Principle in a Wearable Sensor System	W. Wu, S. Pirbhulal, H. Zhang, S. C. Mukhopadhyay		2018	4	Due to the variation in factors surrounding humans, the physiological impact of stress is reported to be different for each individual. Thus, an efficient stress monitoring system needs to assess both the physiological and psychological impact of stress on individual basis and translate these assessments into an accurate quantitative metric that is of value to the individual. Therefore, this stud…	Health AND wearables	IEEE Xplore	IEEE Journal of Biomedical and Health Informatics	Shenzhen Institutes of Advanced Technology, Chinese Academy of Sciences, Shenzhen China (e-mail: wq.wu@siat.ac.cn);Shenzhen Institutes of Advanced Technology, Chinese Academy of Sciences, Shenzhen China (e-mail: sandeep@siat.ac.cn);Sun Yat-Sen University, 26469 Guangzhou, Guangdong China (e-mail: heye.zhang@gmail.com);Department of Engineering, Macquarie University, NW Australia (e-mail: Subhas.M…	4	Australia;China	2	4	wupirbhulal2018quantitative	4	5	acceptance,adoption	monitoring	reliability	sensor
10.2196/humanfactors.8905	https://www.ncbi.nlm.nih.gov/pubmed/29773529	Development of a Just-in-Time Adaptive mHealth Intervention for Insomnia: Usability Study.	Pulantara I Wayan, Parmanto Bambang, Germain Anne	2018/05/17	2018	-1	Healthy sleep is a fundamental component of physical and brain health Insomnia however is a prevalent sleep disorder that compromises functioning productivity and health Therefore developing efficient treatment delivery methods for insomnia can have significant societal and personal health impacts Cognitive behavioral therapy for insomnia CBTI is the recommended first line treatment of insomnia b…	Health AND wearables	NCBI:PubMed	JMIR human factors	Health and Rehabilitation Informatics Laboratory, Department of Health Information Management, University of Pittsburgh, Pittsburgh, PA, United States.;Health and Rehabilitation Informatics Laboratory, Department of Health Information Management, University of Pittsburgh, Pittsburgh, PA, United States.;Sleep and Chronobiology Laboratories, Department of Psychiatry, University of Pittsburgh, Pitts…	2	United States	1	3	pulantara2018development	4	5	acceptance	monitoring,recommendation	security	communication
10.1186/s12942-018-0144-x	https://www.ncbi.nlm.nih.gov/pubmed/29973196	Geospatial blockchain: promises, challenges, and scenarios in health and healthcare.	Kamel Boulos Maged N, Wilson James T, Clauson Kevin A	2018/07/05	2018	-1	A PubMed query run in June 2018 using the keyword blockchain retrieved 40 indexed papers a reflection of the growing interest in blockchain among the medical and healthcare research and practice communities Blockchain s foundations of decentralisation cryptographic security and immutability make it a strong contender in reshaping the healthcare landscape worldwide Blockchain solutions are current…	Health AND wearables	NCBI:PubMed	International journal of health geographics	Moray College, University of the Highlands and Islands, Elgin, IV30 1JJ, Scotland, UK. mnkboulos@ieee.org.;Lipscomb University College of Pharmacy and Health Sciences, Nashville, TN, 37204-3951, USA.;Lipscomb University College of Pharmacy and Health Sciences, Nashville, TN, 37204-3951, USA.	2	United Kingdom;United States	2	3	kamelboulos2018geospatial	4	5	privacy	detection	security	communication,data analytics
31 December 2017	https://link.springer.com/chapter/10.1007/978-3-319-70688-7_1	Beyond Automation: The Cognitive IoT. Artificial Intelligence Brings Sense to the Internet of Things	Pijush Kanti Dutta Pramanik,Saurabh Pal,Prasenjit Choudhury	2018	2018	0	The Internet of Things (IoT) has already been infiltrated to our everyday life in the forms of smartphones, smart TVs, fitness trackers, health monitoring systems, smart watches, vending machines, smart meters, city traffic, building security systems and much more like this. It has steered the automation to a new high. But IoT alone has limited capability. To reap the actual benefit of IoT, it ha…	Health AND ambient intelligence	Springer		National Institute of Technology Durgapur India;Bengal Institute of Technology Kolkata India	2	India	1	3	pijush2018beyond	4	5	acceptance,adoption	monitoring	security	sensor
06 December 2017	https://link.springer.com/article/10.1007/s11019-017-9816-8	How to respond to resistiveness towards assistive technologies among persons with dementia	Anders Nordgren	2018	2018	0	It is a common experience among care professionals that persons with dementia often say ‘no’ to conventional caring measures such as taking medication, eating or having a shower. This tendency to say ‘no’ may also concern the use of assistive technologies such as fall detectors, mobile safety alarms, Internet for social contact and robots. This paper provides practical recommendations for care pr…	Health AND assistive technologies	Springer	Medicine, Health Care and Philosophy	Centre for Applied Ethics Linkoping University Linkoping Sweden	1	Sweden	1	1	anders2018how	4	5	acceptance,technology acceptance	recommendation	safety	sensor
10.1109/JSEN.2017.2754289	https://ieeexplore.ieee.org/stamp/stamp.jsp?arnumber=8046016	Wearable Social Sensing: Content-Based Processing Methodology and Implementation	J. Gu, B. Gao, Y. Chen, L. Jiang, Z. Gao, X. Ma, Y. Ma, W. L. Woo, J. Jin		2017	44	Developing wearable activity and speech sensing for assessing human physical and mental health is just as significant as conscious content for determining social behavior. Multiple social relevant sensors, such as microphones and accelerometer, embedded in wearable devices paves the way to provide the opportunity to continuously and non-invasively monitor anxiety and stress in real-life situation…	Health AND wearables	IEEE Xplore	IEEE Sensors Journal	School of Automation Engineering, University of Electronic Science and Technology of China, Chengdu, China;School of Automation Engineering, University of Electronic Science and Technology of China, Chengdu, China;School of Automation Engineering, University of Electronic Science and Technology of China, Chengdu, China;School of Automation Engineering, University of Electronic Science and Technol…	2	China	1	9	gugaochen2017wearable	4	5	privacy	monitoring	protection,security	sensor
10.1109/ICCWAMTIP.2017.8301502	https://ieeexplore.ieee.org/stamp/stamp.jsp?arnumber=8301502	A survey on security issues and wearable sensors in wireless body area network for healthcare system	I. A. Sawaneh, I. Sankoh, D. K. Koroma		2017	16	Several works have been done in recently geared towards improving and maintaining the aging world population from chronic diseases due to our numerous activities. Researchers actively working in various fields (medical, academic, military, and industry). This survey report focuses on developing and implementing wireless body area network technology (WBAN) in healthcare systems. Body area network …	Health AND wearables	IEEE Xplore	2017 14th International Computer Conference on Wavelet Active Media Technology and Information Processing (ICCWAMTIP)	Department of Computer Science Director of Academic Affairs - Institute of Advanced Management and technology,- Sierra Leone;Department of Networking &amp;Telecommunication Head of Department - Institute of Advanced Management and technology-Sierra Leone;Department of Mining &amp;Petroleum Management Vice Principal - Institute of Advanced Management and technology,- Sierra Leone	5	Sierra Leone	1	3	isawaneh2017a	4	5	privacy	monitoring	reliability,security	sensor
10.1109/ICC.2017.7997412	https://ieeexplore.ieee.org/stamp/stamp.jsp?arnumber=7997412	Stochastic modeling of wireless charged wearables for reliable health monitoring in hospital environments	P. Mekikis, A. Antonopoulos, E. Kartsakli, N. Passas, L. Alonso, C. Verikoukis		2017	15	As wearables provide new health-related functionalities, they can be employed in hospitals to monitor patients and notify the medical personnel regarding their status. However, in order to be approved by the medical community, wearables need to have reliable communication and high lifetime. In such scenarios, it is important to know the probability of correct notification which is affected mainly…	Health AND wearables	IEEE Xplore	2017 IEEE International Conference on Communications (ICC)	Department of Informatics and Telecommunications, University of Athens (UoA), Athens, Greece;Department of Informatics and Telecommunications, University of Athens (UoA), Athens, Greece;Iquadrat Informatica S.L., Barcelona, Spain;Department of Informatics and Telecommunications, University of Athens (UoA), Athens, Greece;Signal Theory and Communications Dept., Technical University of Catalonia (U…	4	Spain;Greece	2	6	mekikis2017stochastic	4	5	acceptance,adoption	monitoring	reliability	communication
10.1109/ICWS.2017.111	https://ieeexplore.ieee.org/stamp/stamp.jsp?arnumber=8029854	Multi-Level Privacy-Preserving Access Control as a Service for Personal Healthcare Monitoring	U. Salama, L. Yao, X. Wang, H. Paik, A. Beheshti		2017	13	The Internet of Things (IoT) changes many sectors of our lives. In the healthcare domain, IoT presents as mobile medical applications over various sensors that update healthcare professionals on patients' health information. However, IoT-based healthcare systems also face major challenges in protecting patients' privacy via an effective access control system. This paper presents an ambient home s…	Health AND ambient assisted living	IEEE Xplore	2017 IEEE International Conference on Web Services (ICWS)		1	Unknown	1	5	salama2017access	4	5	privacy	monitoring	protection,security	sensor
10.1109/ICDCSW.2017.15	https://ieeexplore.ieee.org/stamp/stamp.jsp?arnumber=7979817	Deploying Data-Driven Security Solutions on Resource-Constrained Wearable IoT Systems	H. Cai, T. Yun, J. Hester, K. K. Venkatasubramanian		2017	10	Wearable Internet-of-Things (WIoT) environments have demonstrated great potential in a broad range of applications in healthcare and well-being. Security is essential for WIoT environments. Lack of security in WIoTs not only harms user privacy, but may also harm the user's safety. Though devices in the WIoT can be attacked in many ways, in this paper we focus on adversaries who mount what we call…	Health AND wearables	IEEE Xplore	2017 IEEE 37th International Conference on Distributed Computing Systems Workshops (ICDCSW)		1	Unknown	1	4	caiyun2017deploying	4	5	privacy	detection	safety,security	battery
10.1007/s11019-017-9816-8	https://www.ncbi.nlm.nih.gov/pubmed/29214555	How to respond to resistiveness towards assistive technologies among persons with dementia.	Nordgren Anders	2017/12/8	2017	-1	It is a common experience among care professionals that persons with dementia often say no to conventional caring measures such as taking medication eating or having a shower This tendency to say no may also concern the use of assistive technologies such as fall detectors mobile safety alarms Internet for social contact and robots This paper provides practical recommendations for care professiona…	Health AND assistive technologies	NCBI:PubMed	Medicine, health care, and philosophy	OrderedDict([('Affiliation', 'Centre for Applied Ethics, Linköping University, 581 83, Linköping, Sweden. anders.nordgren@liu.se.')])	1	Sweden	1	1	nordgren2017how	4	5	acceptance,technology acceptance	recommendation	safety	sensor
10.1186/s12936-017-2056-9	https://www.ncbi.nlm.nih.gov/pubmed/29020970	Informing new or improved vector control tools for reducing the malaria burden in Tanzania: a qualitative exploration of perceptions of mosquitoes and methods for their control among the residents of Dar es Salaam.	Makungu Christina, Stephen Stephania, Kumburu Salome, Govella Nicodem J, Dongus Stefan, Hildon Zoe Jane-Lara, Killeen Gerry F, Jones Caroline	2017/10/11	2017	-1	The effectiveness of malaria prevention with long lasting insecticidal nets and indoor residual spraying is limited by emerging insecticide resistance evasive mosquito behaviours that include outdoor biting sub optimal implementation and inappropriate use New vector control interventions are required and their potential effectiveness will be enhanced if existing household perceptions and practice…	Health AND enhanced support environment	NCBI:PubMed	Malaria journal	Environmental Health and Ecological Sciences Department, Ifakara Health Institute, Kiko Avenue, Mikocheni, PO Box 78373, Dar Es Salaam, United Republic of Tanzania. cmakungu@ihi.or.tz.;Environmental Health and Ecological Sciences Department, Ifakara Health Institute, Kiko Avenue, Mikocheni, PO Box 78373, Dar Es Salaam, United Republic of Tanzania.;Environmental Health and Ecological Sciences Depa…	2	Tanzania	1	8	makungu2017informing	4	5	acceptance	recommendation	protection,security	transmission
10.1109/TMC.2015.2416186	https://ieeexplore.ieee.org/stamp/stamp.jsp?arnumber=7097063	Enlighten Wearable Physiological Monitoring Systems: On-Body RF Characteristics Based Human Motion Classification Using a Support Vector Machine	Y. Geng, J. Chen, R. Fu, G. Bao, K. Pahlavan		2016	81	The real-time health monitoring system is a promising body area network application to enhance the safety of firefighters when they are working in harsh and dangerous environments. Other than monitoring the physiological status of the firefighters, on-body monitoring networks can be also regarded as a candidate solution of motion detection and classification. In this paper, we consider motion cla…	Health AND enhanced support environment	IEEE Xplore	IEEE Transactions on Mobile Computing	Center for Wireless Information Network Studies, Worcester Polytechnic Institute, Worcester, MA;Skyworks Solutions Inc., Woburn, MA;Google Inc., Mountain View, CA;Verizon Wireless Research Center, Palo Alto, CA;Center for Wireless Information Network Studies, Worcester Polytechnic Institute, Worcester, MA	4	United States	1	5	gengchen2016enlighten	4	5	acceptance	detection,monitoring	safety	sensor
10.1109/CAST.2016.7914983	https://ieeexplore.ieee.org/stamp/stamp.jsp?arnumber=7914983	A survey on IoT applications, security challenges and counter measures	A. B. Pawar, S. Ghumbre		2016	55	Internet of Things (IoT) is a recent technology that permits the users to connect anywhere, anytime, anyplace and to anyone. In this paper, the various medical services of IoT such as Ambient Assisted Living (AAL), Internet of m-health, community healthcare, indirect emergency healthcare and embedded gateway configuration are surveyed. Further, the applications of IoT in sensing the glucose level…	Health AND ambient assisted living	IEEE Xplore	2016 International Conference on Computing, Analytics and Security Trends (CAST)	Computer Engineering, Dilkap Research Institute of Engg. and Mang. Studies Neral, India;Computer Engineering, College of Engineering, Pune, India	2	India	1	2	apawar2016a	4	5	privacy	monitoring	security	communication,sensor
10.1109/CEIT.2016.7929050	https://ieeexplore.ieee.org/stamp/stamp.jsp?arnumber=7929050	Overview and systems of assistance to older people	I. N. Merrouche, A. Makhlouf, N. Saadia, A. Ramdane-Cherif		2016	48	Many studies have been conducted in different countries in order to develop assistance and monitoring systems to the person. These systems are designed to provide support in three main areas: health monitoring, security and comfort. Health systems are those that monitor the status of the person (e.g. weight, heart rate, activity) via physiological sensors, movement sensors, etc. Security systems …	Health AND ambient assisted living	IEEE Xplore	2016 4th International Conference on Control Engineering & Information Technology (CEIT)	LRPE Laboratory, University of Science and Technology Houari Boumediene, Algiers, Algeria;LRPE Laboratory, University of Science and Technology Houari Boumediene, Algiers, Algeria;LRPE Laboratory, University of Science and Technology Houari Boumediene, Algiers, Algeria;LISV Laboratory, University of Versailles-Saint-Quentin-en-Yvelines, France	2	France;Algeria	2	4	merrouche2016overview	4	5	intrusiveness	detection,monitoring	security	sensor
10.1109/HealthCom.2016.7749426	https://ieeexplore.ieee.org/stamp/stamp.jsp?arnumber=7749426	Anatomy of log files: Implications for information accountability measures	C. Wickramage, T. Sahama, C. Fidge		2016	29	Due to the growing use of digital technologies and Electronic Health Record systems, new auditing mechanisms are needed to help protect stakeholders from information misuse, both deliberate and accidental. Electronic storage of health records and use of sensor networks, wearable and ubiquitous health tracking devices raise numerous privacy related threats for both healthcare providers and their p…	Health AND wearables	IEEE Xplore	2016 IEEE 18th International Conference on e-Health Networking, Applications and Services (Healthcom)	Faculty of Science and Engineering, Queensland University of Technology;Faculty of Science and Engineering, Queensland University of Technology;Faculty of Science and Engineering, Queensland University of Technology	1	Unknown	1	3	wickramage2016anatomy	4	5	privacy	recommendation	protection,security	sensor
10.1109/ICICTM.2016.7890779	https://ieeexplore.ieee.org/stamp/stamp.jsp?arnumber=7890779	Secure and Wearable Computing in WBANs	J. Joshi, S. Mittal, B. Birdi, R. Kumar, D. S. Kurian, S. Mukherjee, P. Awasthi		2016	25	One can recognize today's world as a place full of threats. Every field is vulnerable to threat, be it banking, education, government or medical. In health sector Wearable Computing and Smart Wearable Devices are gaining popularity. With this emerging success of these devices, the risk of threat is also increasing rapidly. People who are disabled, aged or children can get update about their healt…	Health AND wearables	IEEE Xplore	2016 International Conference on Information and Communication Technology (ICICTM)	Department of Computer Science and Engineering, NIIT University, Rajasthan, India;Department of Computer Science and Engineering, NIIT University, Rajasthan, India;Department of Computer Science and Engineering, NIIT University, Rajasthan, India;Department of Computer Science and Engineering, NIIT University, Rajasthan, India;Department of Computer Science and Engineering, NIIT University, Rajast…	1	India	1	7	joshimittal2016secure	4	5	privacy	monitoring	security	sensor,transmission
10.1109/CSCWD.2016.7566067	https://ieeexplore.ieee.org/stamp/stamp.jsp?arnumber=7566067	Wearable devices and their applications in surgical robot control and p-medicine	Y. Zheng, C. C. Y. Poon		2016	25	Wearable sensors have broad applications in many areas. For biomedical applications, they are being actively adopted for human-machine interactive control or health monitoring purposes. This study gives two examples of applying wearable sensors for these biomedical applications by utilizing information from sensor-human-machine interaction and multi-modal sensing. The first example demonstrated t…	Health AND wearables	IEEE Xplore	2016 IEEE 20th International Conference on Computer Supported Cooperative Work in Design (CSCWD)	Department of Surgery, Faculty of Medicine, The Chinese University of Hong Kong, Hong Kong;Department of Surgery, Faculty of Medicine, The Chinese University of Hong Kong, Hong Kong	1	Hong Kong	1	2	zhengpoon2016wearable	4	5	acceptance,adoption	monitoring	reliability	sensor
10.1109/CHASE.2016.28	https://ieeexplore.ieee.org/stamp/stamp.jsp?arnumber=7545843	A Telemonitoring Framework for Android Devices	D. Aranki, G. Kurillo, A. Mani, P. Azar, J. V. Gaalen, Q. Peng, P. Nigam, M. P. Reddy, S. Sankavaram, Q. Wu, R. Bajcsy		2016	24	Real-time telemonitoring of patient's well-being through various wearable sensors and other electronic accessories holds promise to provide better quality healthcare at lower costs. The design and implementation of telemonitoring applications is however still a cumbersome process as it requires implementation of user interfaces, data acquisition, data storage, and proper security and privacy mech…	Health AND wearables	IEEE Xplore	2016 IEEE First International Conference on Connected Health: Applications, Systems and Engineering Technologies (CHASE)		1	Unknown	1	11	aranki2016a	4	5	privacy	monitoring	security	data analytics,sensor
10.1109/CCNC.2016.7444920	https://ieeexplore.ieee.org/stamp/stamp.jsp?arnumber=7444920	Mobile cyber physical systems for health care: Functions, ambient ontology and e-diagnostics	A. Costanzo, A. Faro, D. Giordano, C. Pino		2016	14	In recent decades, people, especially the older ones, try to live at home in autonomous way. For this purpose it is useful to monitor their vital signs and the home environment to activate suitable environment regulation and to send alarms to family members, medical, or hospitals, according to the criticality of the subject. The paper aims at proposing a flexible and reliable monitoring system ba…	Health AND ambient intelligence	IEEE Xplore	2016 13th IEEE Annual Consumer Communications & Networking Conference (CCNC)	Department of Electrical, Electronics and Computer Engineering, University of Catania, viale A. Doria 6, 95125, Italy;Department of Electrical, Electronics and Computer Engineering, University of Catania, viale A. Doria 6, 95125, Italy;Department of Electrical, Electronics and Computer Engineering, University of Catania, viale A. Doria 6, 95125, Italy;Department of Electrical, Electronics and Com…	1	Italy	1	4	costanzo2016mobile	4	5	acceptance,adoption	monitoring	reliability	communication
10.1109/TENCON.2016.7848265	https://ieeexplore.ieee.org/stamp/stamp.jsp?arnumber=7848265	Development of wear-free health monitoring system for independent aged people	H. Ueno		2016	11	Proposed monitoring systems do not need to put sensors on the human body to recognize normal or abnormal status in senior citizens. Conventional wear-free monitoring systems use live cameras or home electrical appliances, but they have problems of privacy or habit dependencies. Also, wearable monitoring systems have problems of inconvenience for a user's life style. Our final objective is to prov…	Health AND wearables	IEEE Xplore	2016 IEEE Region 10 Conference (TENCON)	Department of Information and Electronic Engineering, Tokyo-Ueno Campus, Daiichi Institute of Technology, JAPAN	1	Japan	1	1	ueno2016development	4	5	privacy	monitoring	reliability	cloud,sensor
10.1080/07434618.2016.1235610	https://www.ncbi.nlm.nih.gov/pubmed/27868434	Communication aid requirements of intensive care unit patients with transient speech loss.	Mobasheri Mohammad H, King Dominic, Judge Simon, Arshad Faizan, Larsen Marius, Safarfashandi Zahra, Shah Hemal, Trepekli Anna, Trikha Sanjay, Xylas Diamantis, Brett Stephen J, Darzi Ara	2016/11/20	2016	-1	Alert and transiently nonvocal intensive care unit ICU patients are dependent on augmentative and alternative communication AAC Unfortunately the literature demonstrates that existent AAC devices have not been widely adopted and unaided methods are often the primary modalities used despite being insufficient and frustrating We present the results of a qualitative semi structured interview study w…	Health AND assistive technologies	NCBI:PubMed	Augmentative and alternative communication (Baltimore, Md. : 1985)	a Department of Surgery & Cancer , Imperial College London , UK.;b Institute of Global Health Innovation, Imperial College London , UK.;c Barnsley Assistive Technology Team, Barnsley Hospital NHS Foundation Trust , Barnsley , UK.;d Faculty of Medicine , Imperial College London , UK.;d Faculty of Medicine , Imperial College London , UK.;d Faculty of Medicine , Imperial College London , UK.;d Facul…	4	United Kingdom	1	12	mobasheri2016communication	4	5	acceptance,adoption	recommendation	reliability	communication
10.3109/09638288.2016.1168488	https://www.ncbi.nlm.nih.gov/pubmed/27111712	Interrater reliability of Algo used by non-occupational therapist members of homecare interdisciplinary teams.	Guay Manon, Gagnon Marilyn, Ruest Mélanie, Bourget Annick	2016/04/25	2016	-1	To determine if non occupational therapists non OTs with different job titles using Algo a clinical algorithm for recommending bathroom modifications e g bath seat for community dwelling elders in straightforward situations will make clinically equivalent recommendations for standardized clients Eight non OTs three social workers two physical rehabilitation therapists two homecare aides and one a…	Health AND assistive technologies	NCBI:PubMed	Disability and rehabilitation		1	Unknown	1	4	guaymanon2016interrater	4	5	acceptance	recommendation	reliability,safety	communication
10.1109/MobServ.2015.23	https://ieeexplore.ieee.org/stamp/stamp.jsp?arnumber=7226677	Secu Wear: An Open Source, Multi-component Hardware/Software Platform for Exploring Wearable Security	M. L. Hale, D. Ellis, R. Gamble, C. Waler, J. Lin		2015	54	Wearables are the next big development in the mobile internet of things. Operating in a body area network around a smartphone user they serve a variety of commercial, medical, and personal uses. Whether used for fitness tracking, mobile health monitoring, or as remote controllers, wearable devices can include sensors that collect a variety of data and actuators that provide hap tic feedback and u…	Health AND wearables	IEEE Xplore	2015 IEEE International Conference on Mobile Services		1	Unknown	1	5	haleellis2015secu	4	5	privacy	monitoring	security	sensor,transmission
10.1109/PERCOM.2015.7146522	https://ieeexplore.ieee.org/stamp/stamp.jsp?arnumber=7146522	Smart table surface: A novel approach to pervasive dining monitoring	B. Zhou, J. Cheng, M. Sundholm, A. Reiss, W. Huang, O. Amft, P. Lukowicz		2015	49	We present a novel sensor system for the support of nutrition monitoring. The system is based on smart table cloth equipped with a fine grained pressure textile matrix and a weight sensitive tablet. Unlike many other nutrition monitoring approaches, our system is unobtrusive, non privacy invasive and easily deployable in every day life. It allows the spotting and recognition of food intake relate…	Health AND ambient intelligence	IEEE Xplore	2015 IEEE International Conference on Pervasive Computing and Communications (PerCom)	German Research Center for Artificial Intelligence (DFKI) Trippstadter Stra&#x00DF;e 122, 67663, Kaiserslautern, Germany;German Research Center for Artificial Intelligence (DFKI) Trippstadter Stra&#x00DF;e 122, 67663, Kaiserslautern, Germany;German Research Center for Artificial Intelligence (DFKI) Trippstadter Stra&#x00DF;e 122, 67663, Kaiserslautern, Germany;Chair of Sensor Technology, Universi…	3	Germany	1	7	zhoucheng2015smart	4	5	privacy	detection,monitoring	reliability	sensor
10.1109/eCHALLENGES.2015.7441084	https://ieeexplore.ieee.org/stamp/stamp.jsp?arnumber=7441084	Integration of smart wearable mobile devices and cloud computing in South African healthcare	P. Mvelase, Z. Dlamini, A. Dludla, H. Sithole		2015	32	The acceptance of cloud computing is increasing in a fast pace in distributed computing environment. The use of cloud environments for storage and data processing needs is on the rise. On the other hand, mobile devices have been seen as one of the most essential and affordable tool for data access. In South Africa, health care processes are mostly manually prepared. Collecting and analysing patie…	Health AND wearables	IEEE Xplore	eChallenges e-2015 Conference	CSIR-Meraka Institute, Box 395, Pretoria, 0001, South Africa;CSIR-DPSS, Box 395, Pretoria, 0001, South Africa;CSIR-Meraka Institute, Box 395, Pretoria, 0001, South Africa;CSIR-Meraka Institute, Box 395, Pretoria, 0001, South Africa	2	South Africa	1	4	mvelase2015integration	4	5	acceptance	monitoring	security	cloud,data analytics
10.4108/icst.pervasivehealth.2015.259049	https://ieeexplore.ieee.org/stamp/stamp.jsp?arnumber=7349407	One step forward, two steps back: The key to wearables in the field is the app	B. Altenhoff, H. Vaigneur, K. Caine		2015	18	Wearable trackers and sensors are becoming an increasingly popular option for people to manage their health and fitness and for physicians to monitor patients with chronic illnesses. Consumer wearables such as the Jawbone UP and Fitbit Flex empower people to change habits that may help prevent health problems. The success of wearables depends on their perceived ease of use and how successfully us…	Health AND wearables	IEEE Xplore	2015 9th International Conference on Pervasive Computing Technologies for Healthcare (PervasiveHealth)	Department of Psychology, Department of Industrial Engineering, School of Computing, Clemson University, United States;Department of Psychology, Department of Industrial Engineering, School of Computing, Clemson University, United States;Department of Psychology, Department of Industrial Engineering, School of Computing, Clemson University, United States	1	United States	1	3	altenhoff2015one	4	5	acceptance,technology acceptance	monitoring	reliability	sensor
10.3109/07434618.2014.1001520	https://www.ncbi.nlm.nih.gov/pubmed/25664542	Simultaneous natural speech and AAC interventions for children with childhood apraxia of speech: lessons from a speech-language pathologist focus group.	Oommen Elizabeth R, McCarthy John W	2015/02/09	2015	-1	In childhood apraxia of speech CAS children exhibit varying levels of speech intelligibility depending on the nature of errors in articulation and prosody Augmentative and alternative communication AAC strategies are beneficial and commonly adopted with children with CAS This study focused on the decision making process and strategies adopted by speech language pathologists SLPs when simultaneous…	Health AND assistive technologies	NCBI:PubMed	Augmentative and alternative communication (Baltimore, Md. : 1985)	Department of Communication Arts and Sciences, Calvin College , Grand Rapids, Michigan , USA.	1	United States	1	2	oommen2015simultaneous	4	5	acceptance,adoption	recommendation	reliability	communication
29 November 2013	https://link.springer.com/article/10.1007/s00146-014-0560-9	Enhancing care homes with assistive video technology for distributed caregiving	Taro Sugihara,Tsutomu Fujinami,Rachel Jones,Kozo Kadowaki,Masaya Ando	2015	2015	3	Dementia care is becoming increasingly important in Japan as the elderly population grows. Care homes are designed so that caregivers can easily observe and subsequently respond to the needs of people with dementia. However, the layout of care homes can become overly restrictive for residents, for example, by not providing intermediate spaces where people can spontaneously interact and initiate c…	Health AND assistive engineering	Springer	AI & SOCIETY	Graduate School of Natural Science and Technology Okayama University Okayama Japan;School of Knowledge Science Japan Advanced Institute of Science and Technology Ishikawa Japan;Instrata Limited Cambridge UK;School of Science and Technology Meiji University Kawasaki Japan;Faculty of Engineering Chiba Institute of Technology Chiba Japan	5	United Kingdom;Japan	2	5	tarosugihara2015enhancing	4	5	privacy	detection,monitoring	security	sensor
25 December 2014	https://link.springer.com/article/10.1007/s12124-014-9289-8	Too Much Information: Visual Research Ethics in the Age of Wearable Cameras	Tze Ming Mok,Flora Cornish,Jen Tarr	2015	2015	11	When everything you see is data, what ethical principles apply? This paper argues that first-person digital recording technologies challenge traditional institutional approaches to research ethics, but that this makes ethics governance more important, not less so. We review evolving ethical concerns across four fields: Visual ethics; ubiquitous computing; mobile health; and grey literature from a…	Health AND wearables	Springer	Integrative Psychological and Behavioral Science	London School of Economics & Political Science London UK	1	United Kingdom	1	3	tzeming2015too	4	5	privacy	recommendation	protection,security	data analytics
10.1177/1533317514539724	https://www.ncbi.nlm.nih.gov/pubmed/24951634	An ambient assisted living approach in designing domiciliary services combined with innovative technologies for patients with Alzheimer's disease: a case study.	Cavallo Filippo, Aquilano Michela, Arvati Marco	2014/06/20	2014	-1	Alzheimer s disease AD is one of the most disabling diseases to affect large numbers of elderly people worldwide Because of the characteristics of this disease patients with AD require daily assistance from service providers both in nursing homes and at home Domiciliary assistance has been demonstrated to be cost effective and efficient in the first phase of the disease helping to slow down the c…	Health AND ambient assisted living	NCBI:PubMed	American journal of Alzheimer's disease and other dementias	The BioRobotics Institute - Scuola Superiore Sant'Anna, Pontedera, Italy f.cavallo@sssup.it.;The BioRobotics Institute - Scuola Superiore Sant'Anna, Pontedera, Italy.;A.S.P. e F. Azienda Servizi alla Persona e alla Famiglia, Mantova, Italy.	3	Italy	1	3	cavallo2014an	4	5	acceptance,technology acceptance	monitoring	safety	sensor
04 November 2013	https://link.springer.com/article/10.1186/2193-1801-3-52	Novel pervasive scenarios for home management: the Butlers architecture	Enrico Denti	2014	2014	4	Many efforts today aim to energy saving, promoting the user’s awareness and virtuous behavior in a sustainability perspective. Our houses, appliances, energy meters and devices are becoming smarter and connected, domotics is increasing possibilities in house automation and control, and ambient intelligence and assisted living are bringing attention onto people’s needs from different viewpoints. O…	Health AND ambient intelligence	Springer	SpringerPlus	Department of Computer Science and Engineering (DISI) Alma Mater Studiorum - Universita di Bologna Bologna Italy	1	Italy	1	1	enrico2014novel	4	5	acceptance,technology acceptance	monitoring	safety	communication
10.1109/ICTC.2013.6675309	https://ieeexplore.ieee.org/stamp/stamp.jsp?arnumber=6675309	A hybrid and fast authentication protocol for handoff support in e-healthcare systems among WSNs	N. Bruce, Gi-Hyun Hwang, Hoon Jae Lee		2013	14	Ubiquitous Technologies in eHealthcare systems are playing a vital role to perform a non-stop monitoring of patients' health in hospitals or outpatient. The application of eHealthcare System towards wireless sensor networks such as ECG, voice over IP and audio/video conferencing, location-aware and ambient intelligence require the support of mobile nodes or node groups. Furthermore, medical staff…	Health AND ambient intelligence	IEEE Xplore	2013 International Conference on ICT Convergence (ICTC)	Department of Ubiquitous IT, Graduate School of Dongseo University, Sasang-Gu, Busan 617-716, Korea;Division of Computer and Engineering, Dongseo University, Sasang-Gu, Busan 617-716, Korea;Division of Computer and Engineering, Dongseo University, Sasang-Gu, Busan 617-716, Korea	2	Guam	1	3	brucehwang2013a	4	5	privacy	monitoring	security	protocol,sensor
10.1109/ICME.2013.6607626	https://ieeexplore.ieee.org/stamp/stamp.jsp?arnumber=6607626	Fall detection and activity classification using a wearable smart camera	K. Ozcan, A. K. Mahabalagiri, S. Velipasalar		2013	14	Robust detection of events and activities, such as falling, sitting and lying down, is a key to a reliable elderly activity monitoring system. While fast and precise detection of falls is critical in providing immediate medical attention, other activities like sitting and lying down can provide valuable information for early diagnosis of potential health problems. In this paper, we present a fall…	Health AND wearables	IEEE Xplore	2013 IEEE International Conference on Multimedia and Expo (ICME)	Department of Electrical Engineering and Computer Science, Syracuse University, NY 13244-1240, USA;Department of Electrical Engineering and Computer Science, Syracuse University, NY 13244-1240, USA;Department of Electrical Engineering and Computer Science, Syracuse University, NY 13244-1240, USA	1	United States	1	3	ozcanmahabalagiri2013fall	4	5	privacy	detection,monitoring	reliability	edge
10.1007/978-3-642-32538-0_3	https://link.springer.com/chapter/10.1007/978-3-642-32538-0_3	A Large-Area Sensor System Underneath the Floor for Applications	C. Lauterbach,A. Steinhage,A. Techmer	2013	2013	8	The SensFloor® is a textile-based large-area sensor system which is installed as an underlay underneath the flooring. It detects people moving across the floor, calculates their trajectories and distinguishes between foot steps and a fall. The use of capacitive proximity sensing instead of pressure sensing gives high flexibility in floor design. Besides elastic flooring like carpet and PVC, even …	Health AND ambient assisted living	Springer		Future-Shape GmbH Hoehenkirchen-Siegertsbrunn Germany	1	Germany	1	3	lauterbach2013a	4	5	intrusiveness	detection,monitoring	security	sensor
10.1007/978-3-319-03092-0_4	https://link.springer.com/chapter/10.1007/978-3-319-03092-0_4	A Database-Centric Architecture for Home-Based Health Monitoring	Wagner O. de Morais,Jens Lundström,Nicholas Wickström	2013	2013	0	Traditionally, database management systems (DBMSs) have been employed exclusively for data management in infrastructures supporting Ambient Assisted Living (AAL) systems. However, DBMSs provide other mechanisms, such as for security, dependability, and extensibility that can facilitate the development, use, and maintenance of AAL applications. This work utilizes such mechanisms, particularly exte…	Health AND ambient assisted living	Springer		School of Information Science, Computer and Electrical Engineering Halmstad University Halmstad Sweden	1	Sweden	1	3	wagner2013a	4	5	privacy	monitoring	reliability,security	data analytics
10.1007/978-3-642-25364-5_43	https://link.springer.com/chapter/10.1007/978-3-642-25364-5_43	When Your Living Space Knows What You Do: Acceptance of Medical Home Monitoring by Different Technologies	Martina Ziefle,Simon Himmel,Wiktoria Wilkowska	2011	2011	16	Technology acceptance of conventional Information and Communication technologies (ICT) devices is extensively researched within the last twenty years. However, comparably small knowledge is prevalent with respect to ubiquitous ICT in the living environment. Furthermore, there is nearly no data about user acceptance’s dependency of integrated technologies on varying domestic spaces and how accepta…	Health AND ambient assisted living	Springer		Communication Science RWTH Aachen University Aachen Germany	1	Germany	1	3	martina2011when	4	5	acceptance,technology acceptance	monitoring	reliability	communication
PubMed_20218750	https://www.ncbi.nlm.nih.gov/pubmed/20218750	Improving hearing health for farming families.	Lower Tony, Fragar Lyn, Depcynzksi Julie, Challinor Kathy, Mills Jan, Williams Warwick	2010/02/24	2010	-1	Occupational noise injury and hearing loss are common features of agricultural workforces internationally Farmsafe Australia has identified hearing health as one of its 4 key priority goals and targets Currently approximately 60 70 of Australian farmers have measurable hearing loss compared with 27 of those in the general Australian community This article describes the findings of a community bas…	Health AND enhanced support environment	NCBI:PubMed	Rural and remote health	University of Sydney & Australian Centre for Agricultural Health and Safety, Port Macquarie, New South Wales, Australia. tonylower@gmail.com	1	Australia	1	6	lowertony2010improving	4	5	acceptance	monitoring	protection,security	communication
10.1007/978-1-84882-551-2_14	https://link.springer.com/chapter/10.1007/978-1-84882-551-2_14	Measuring the Impact of Cognitive Prosthetics on the Daily Life of People with Dementia and Their Carers	Franka Meiland,Rose-Marie Dröes,Stefan Sävenstedt	2010	2010	1	Assistive technologies to support persons with dementia and their carers are used increasingly often. However, little is known about the effectiveness of most assistive devices. Much technology is put on the market without having been properly tested with potential end-users. To increase the chance that an assistive device is well accepted and useful for the target group, it is important, especia…	Health AND assistive technologies	Springer		Department of Psychiatry Alzheimer Centre, VU University Medical Centre/GGZ Buitenamstel, Valeriusplein Amsterdam The Netherlands;Academic Department of Psychiatry Regional Institute for Mental Health Services GGZ-Buitenamstel Geestgronden/EMGO-Institute, VU University Medical Center Amsterdam The Netherlands;Centre for Distance-Spanning Healthcare Lulea University of Technology Lulea Sweden	3	Sweden;Netherlands	2	3	franka2010measuring	4	5	acceptance,technology acceptance	recommendation	safety	data analytics
10.1109/JIOT.2018.2852653	https://ieeexplore.ieee.org/stamp/stamp.jsp?arnumber=8402085	Design of a Novel Wearable Sensor Device for Real-Time Bolted Joints Health Monitoring	C. Wang, N. Wang, S. Ho, X. Chen, M. Pan, G. Song		2018	36	Flanged valves are ubiquitous in oil and gas pipeline networks. The valves help to both connect pipes together and control the flow of fluids. Depending on the location, the valve may experience high temperatures, high pressures, and corrosive agents, all of which degrade the integrity of the flange connection. Thus, flanged valves require regular inspection and maintenance. However, in cases whe…	Health AND wearables	IEEE Xplore	IEEE Internet of Things Journal	Department of Electrical and Computer Engineering, University of Houston, Houston, TX, USA;Department of Electrical and Computer Engineering, University of Houston, Houston, TX, USA;Department of Electrical and Computer Engineering, University of Houston, Houston, TX, USA;Engineering Department, Texas Southern University, Houston, TX, USA;Department of Electrical and Computer Engineering, Univers…	2	United States	1	6	wangwang2018design	4	4	intrusiveness	monitoring	reliability	sensor
10.2196/medinform.5587	https://www.ncbi.nlm.nih.gov/pubmed/29716885	An Assistive Technology System that Provides Personalized Dressing Support for People Living with Dementia: Capability Study.	Burleson Winslow, Lozano Cecil, Ravishankar Vijay, Lee Jisoo, Mahoney Diane	2018/05/01	2018	-1	Individuals living with advancing stages of dementia persons with dementia PWDs or other cognitive disorders do not have the luxury of remembering how to perform basic day to day activities which in turn makes them increasingly dependent on the assistance of caregivers Dressing is one of the most common and stressful activities provided by caregivers because of its complexity and privacy challeng…	Health AND assistive engineering	NCBI:PubMed	JMIR medical informatics	NYU-X, College of Nursing, New York University, New York, NY, United States.;Motivational Environments Research Group, School of Computing, Informatics, and Decision Systems Engineering, Arizona State University, Tempe, AZ, United States.;Motivational Environments Research Group, School of Computing, Informatics, and Decision Systems Engineering, Arizona State University, Tempe, AZ, United States…	3	United States	1	5	burleson2018an	4	4	privacy	detection	reliability	sensor
08 April 2018	https://link.springer.com/chapter/10.1007/978-3-319-78890-6_57	Robots in Assisted Living Environments as an Unobtrusive, Efficient, Reliable and Modular Solution for Independent Ageing:	Christos Antonopoulos,Georgios Keramidas,Nikolaos S. Voros,Michael Huebner,Fynn Schwiegelshohn,Diana Goehringer,Maria Dagioglou,Georgios Stavrinos,Stasinos Konstantopoulos,Vangelis Karkaletsis	2018	2018	0	Demographic and epidemiologic transitions have brought a new health care paradigm where life expectancy is increasing as well as the need for long-term care. To meet the resulting challenge, healthcare systems need to take full advantage of new opportunities offered by technical advancements in ICT. The RADIO project explores a novel approach to user acceptance and unobtrusiveness: an integrated …	Health AND enhanced living environment	Springer		Technological Educational Institute of Western Greece Patras Greece;Ruhr-Universitat Bochum Bochum Germany;Technische Universitat Dresden Dresden Germany;Institute of Informatics and Telecommunications NCSR "Demokritos" Agia Paraskevi Greece	4	Germany;Greece	2	10	christos2018robots	4	4	acceptance	monitoring	reliability	sensor
10.1109/ICCSCE.2017.8284401	https://ieeexplore.ieee.org/stamp/stamp.jsp?arnumber=8284401	An innovative EPW design using add-on features to meet Malaysian requirements	M. H. Alsibai, M. S. Sharif, S. Yaakub, N. N. N. Hamran		2017	8	Electric Powered Wheelchair (EPW) is a special Electric Vehicle (EV). It is used by senior citizens, handicapped, disabled, people with mobility impairment or people who have health complaints. Therefore, it is not always safe to use an EPW independently as users are more subject to fatigue, weakness and emergency situations. Due to the special needs of EPW drivers/users, the design of the EPW an…	Health AND assistive engineering	IEEE Xplore	2017 7th IEEE International Conference on Control System, Computing and Engineering (ICCSCE)	Faculty of Engineering Technology, University Malaysia Pahang, Gambang, Kuantan, Malaysia;School of Architecture, Computing and Engineering, UEL, E16 2RD, London, UK;School of Architecture, Computing and Engineering, UEL, E16 2RD, London, UK;School of Architecture, Computing and Engineering, UEL, E16 2RD, London, UK	2	United Kingdom;Malaysia	2	4	alsibai2017an	4	4	acceptance	monitoring	safety	communication
10.1109/ACCESS.2017.2684913	https://ieeexplore.ieee.org/stamp/stamp.jsp?arnumber=7883880	Improving Activity Recognition Accuracy in Ambient-Assisted Living Systems by Automated Feature Engineering	E. Zdravevski, P. Lameski, V. Trajkovik, A. Kulakov, I. Chorbev, R. Goleva, N. Pombo, N. Garcia		2017	74	Ambient-assisted living (AAL) is promising to become a supplement of the current care models, providing enhanced living experience to people within context-aware homes and smart environments. Activity recognition based on sensory data in AAL systems is an important task because 1) it can be used for estimation of levels of physical activity, 2) it can lead to detecting changes of daily patterns t…	Health AND ambient assisted living	IEEE Xplore	IEEE Access	Faculty of Computer Science and Engineering, Saints Cyril and Methodius University, Skopje, Macedonia;Faculty of Computer Science and Engineering, Saints Cyril and Methodius University, Skopje, Macedonia;Faculty of Computer Science and Engineering, Saints Cyril and Methodius University, Skopje, Macedonia;Faculty of Computer Science and Engineering, Saints Cyril and Methodius University, Skopje, M…	3	Bulgaria;Macedonia;Portugal	3	8	zdravevski2017improving	4	4	acceptance	detection	reliability	sensor
10.1109/CHASE.2017.54	https://ieeexplore.ieee.org/stamp/stamp.jsp?arnumber=8010569	Fitness Trackers: Fit for Health but Unfit for Security and Privacy	H. Fereidooni, T. Frassetto, M. Miettinen, A. Sadeghi, M. Conti		2017	16	Wearable devices for fitness tracking and health monitoring have gained considerable popularity and become one of the fastest growing smart devices market. More and more companies are offering integrated health and activity monitoring solutions for fitness trackers. Recently insurances are offering their customers better conditions for health and condition monitoring. However, the extensive sensi…	Health AND wearables	IEEE Xplore	2017 IEEE/ACM International Conference on Connected Health: Applications, Systems and Engineering Technologies (CHASE)		1	Unknown	1	5	fereidooni2017fitness	4	4	privacy	monitoring	security	data analytics
10.1186/s12910-017-0220-y	https://www.ncbi.nlm.nih.gov/pubmed/29121942	Ethical aspects of brain computer interfaces: a scoping review.	Burwell Sasha, Sample Matthew, Racine Eric	2017/11/09	2017	-1	Brain Computer Interface BCI is a set of technologies that are of increasing interest to researchers BCI has been proposed as assistive technology for individuals who are non communicative or paralyzed such as those with amyotrophic lateral sclerosis or spinal cord injury The technology has also been suggested for enhancement and entertainment uses and there are companies currently marketing BCI …	Health AND assistive technologies	NCBI:PubMed	BMC medical ethics	Neuroethics Research Unit, Institut de recherches cliniques de Montréal, 110 avenue des Pins Ouest, H2W lR7, Montréal, QC, Canada.	1	Canada	1	3	burwell2017ethical	4	4	privacy	recommendation	safety	communication
10.1016/j.ijnurstu.2017.04.008	https://www.ncbi.nlm.nih.gov/pubmed/28494333	Implementing monitoring technologies in care homes for people with dementia: A qualitative exploration using Normalization Process Theory.	Hall Alex, Wilson Christine Brown, Stanmore Emma, Todd Chris	2017/04/27	2017	-1	Ageing societies and a rising prevalence of dementia are associated with increasing demand for care home places Monitoring technologies e g bed monitoring systems wearable location tracking devices are appealing to care homes as they may enhance safety increase resident freedom and reduce staff burden However there are ethical concerns about the use of such technologies and it is unclear how they…	Health AND assistive technologies	NCBI:PubMed	International journal of nursing studies	School of Health Sciences, Faculty of Biology, Medicine and Health, University of Manchester, and Manchester Academic Health Science Centre, Oxford Road, Manchester, M13 9PL, UK. Electronic address: alex.hall@manchester.ac.uk.;School of Nursing, Midwifery & Social Work, University of Queensland, Brisbane, Australia.;School of Health Sciences, Faculty of Biology, Medicine and Health, University of…	5	United Kingdom;Australia	2	4	hallalex2017implementing	4	4	privacy	monitoring	safety	data analytics
10.3109/17538157.2015.1064425	https://www.ncbi.nlm.nih.gov/pubmed/26809357	SmartSenior@home: Acceptance of an integrated ambient assisted living system. Results of a clinical field trial in 35 households.	Gövercin M, Meyer S, Schellenbach M, Steinhagen-Thiessen E, Weiss B, Haesner M	2016/01/25	2016	-1	The primary objective of the SmartSenior home study was to examine the acceptance of the SmartSenior system by older adults Twenty eight partners from industry and research including the health care sector worked collaboratively to implement services aiming to maximize independence in old age The prospective cohort study was conducted in Potsdam Germany with n 35 older adults between 55 and 88 ye…	Health AND ambient assisted living	NCBI:PubMed	Informatics for health & social care	a Geriatrics Research Group , Charité - Universitätsmedizin Berlin , Berlin , Germany.;b SIBIS Institut für Sozialforschung and Projektberatung GmbH , Berlin , Germany.;c Max Planck Institute for Human Development, Lentzeallee , Berlin , Germany.;a Geriatrics Research Group , Charité - Universitätsmedizin Berlin , Berlin , Germany.;d Technische Universität Berlin , Berlin , Germany.;a Geriatrics …	4	Germany	1	6	gvercin2016smartsenior	4	4	acceptance	monitoring	reliability	communication
10.1007/978-3-319-12817-7_2	https://link.springer.com/chapter/10.1007/978-3-319-12817-7_2	mHealth Sensors, Techniques, and Applications for Managing Wandering Behavior of People with Dementia: A Review	Nhu Khue Vuong,Syin Chan,Chiew Tong Lau	2015	2015	3	Managing wandering behavior of people with dementia (PWD) has become increasingly imperative for these reasons: its high prevalence (60%) among PWD, its negative outcomes such as falls or elopement, and its burden on caregivers. In this chapter, we discuss the emergence of sensors, techniques, and applications for managing wandering behavior of PWD. First, we briefly present the 5Ws1H (WHO, WHAT,…	Health AND ambient assisted living	Springer		School of Computer Engineering Nanyang Technological University Singapore Singapore	1	Singapore	1	3	nhukhue2015mhealth	4	4	privacy	detection	security	sensor
10.1007/978-3-319-18833-1_3	https://link.springer.com/chapter/10.1007/978-3-319-18833-1_3	Low-Power Occupancy Sensor for an Ambient Assisted Living System	Francisco Fernandez-Luque,Juan Zapata,Ramón Ruiz	2015	2015	1	In this work, we introduce an Ambient Assisted Living (AAL) system that allows to infer a potential dangerous action of an elderly person living alone at home. This inference is obtained by a specific sensorisation with sensor nodes and a reasoning layer embedded in a personal computer that learns of the users behavior patterns and advices when actual one differs significantly in the normal patte…	Health AND ambient assisted living	Springer		Department of Electronica, Tecnologia de Computadoras y Proyectos, ETSIT- Escuela Tecnica Superior de Ingenieria de Telecomunicacion Universidad Politecnica de Cartagena Cartagena Spain	1	Spain	1	3	francisco2015occupancy	4	4	acceptance	detection	reliability	sensor
10.1109/USNC-URSI.2014.6955659	https://ieeexplore.ieee.org/stamp/stamp.jsp?arnumber=6955659	Wearable inkjet-printed antenna performance for medical applications at 868/915 MHz	G. A. Conway, W. G. Scanlon		2014	0	The use of biosensors attached to the body for health monitoring is now readily accepted, and the merits of such systems and their potential impact on healthcare receive much attention. Wearable medical systems used in clinical applications to monitor vital signs must be comfortable to wear, yet have robust performance to ensure reliable communications links. Additionally, and vital to the succes…	Health AND wearables	IEEE Xplore	2014 USNC-URSI Radio Science Meeting (Joint with AP-S Symposium)	ECIT, Queen's University Belfast, Belfast, UK;ECIT, Queen's University Belfast, Belfast, UK	1	United Kingdom	1	2	conway2014wearable	4	4	acceptance	monitoring	reliability	communication
08 January 2014	https://link.springer.com/article/10.1007/s10209-013-0345-9	State of the science on the Cloud, accessibility, and the future	Amrish Chourasia,Dan Nordstrom,Gregg Vanderheiden	2014	2014	1	A state of the science conference on the Cloud, accessibility and the future was held at the University of Wisconsin–Madison on September 21 and 22, 2013. The desired outcomes of the conference were a better understanding of current and emerging issues around digital inclusion, a better understanding of where things are going, and what strategies for effectively addressing inclusion in the rapidl…	Health AND assistive engineering	Springer	Universal Access in the Information Society	Trace Research and Development Center University of Wisconsin-Madison Madison USA;Industrial and Systems Engineering and Biomedical Engineering University of Wisconsin-Madison Madison USA	2	United States	1	3	amrish2014state	4	4	privacy	recommendation	security	cloud
10.1007/978-3-642-32538-0_4	https://link.springer.com/chapter/10.1007/978-3-642-32538-0_4	Footwear-Based Wearable Sensors for Physical Activity Monitoring	E. Sazonov	2013	2013	0	Monitoring of posture allocations and activities is important for such applications as physical activity management, energy expenditure estimation, stroke rehabilitation and others. At present, accurate devices rely on multiple sensors distributed on the body and thus may be too obtrusive for everyday use. This chapter presents an overview of a novel wearable footwear sensor (SmartShoe), which is…	Health AND wearables	Springer		The University of Alabama Tuscaloosa USA	1	United States	1	1	sazonov2013wearable	4	4	intrusiveness	monitoring	reliability	sensor
10.1109/HealthCom.2012.6379463	https://ieeexplore.ieee.org/stamp/stamp.jsp?arnumber=6379463	The GAL monitoring concept for distributed aal platforms	F. Büsching, M. Bottazzi, L. Wolf		2012	16	In most of today's healthcare and AAL scenarios a multitude of data is recorded by different sensors for various purposes. By definition, this data is mostly personal and can be assigned to certain persons, which again makes it interesting for shady data miners, hackers, or even health insurance companies. Thus, this data needs special care regarding privacy and security. On the other hand, if th…	Health AND ambient assisted living	IEEE Xplore	2012 IEEE 14th International Conference on e-Health Networking, Applications and Services (Healthcom)	Technische Universität Braunschweig, Institute of Operating Systems and Computer Networks (IBR), Germany;Technische Universität Braunschweig, Institute of Operating Systems and Computer Networks (IBR), Germany;Technische Universität Braunschweig, Institute of Operating Systems and Computer Networks (IBR), Germany	1	Germany	1	3	bsching2012the	4	4	privacy	monitoring	security	sensor
10.1109/IOLTS.2011.5993824	https://ieeexplore.ieee.org/stamp/stamp.jsp?arnumber=5993824	The cost of cryptography: Is low budget possible?	I. Verbauwhede		2011	0	Summary form only given. Ambient intelligence, the future internet, smart dust, all lead to the immersion of electronics in the human environment. E-health applications are one example: patients will carry intelligent sensors and actuators which are wireless connected to monitoring devices and health professionals. All these applications carry heavy security and privacy risks. Strong authenticati…	Health AND ambient intelligence	IEEE Xplore	2011 IEEE 17th International On-Line Testing Symposium	ESAT/COSIC, K. U. Leuven, Leuven, Belgium	1	Belgium	1	1	verbauwhede2011the	4	4	privacy	monitoring	security	sensor
10.1007/978-3-642-20769-3_18	https://link.springer.com/chapter/10.1007/978-3-642-20769-3_18	Privacy Concerns in a Remote Monitoring and Social Networking Platform for Assisted Living	Peter Rothenpieler,Claudia Becker,Stefan Fischer	2011	2011	1	In this paper, we present an online platform for the field of Ambient Assisted Living (AAL) which is designed to support a self- determined and safe life for elderly people in their own homes instead of admission to a nursing home. This goal is achieved through in-home monitoring of the clients using wireless sensor networks in combination with a social networking approach based on personal Patro…	Health AND ambient assisted living	Springer		Institute of Telematics University of Lubeck Germany	1	Germany	1	3	peterrothenpieler2011privacy	4	4	privacy	monitoring	safety	sensor
10.1109/MECO.2015.7181857	https://ieeexplore.ieee.org/stamp/stamp.jsp?arnumber=7181857	Challenges in the design and implementation of wireless sensor networks: A holistic approach-development and planning tools, middleware, power efficiency, interoperability	G. Papadopoulos		2015	0	Wireless Sensor Networks (WSNs) constitute a networking area with promising impact in the environment, health, security, industrial applications and more. Each of these presents different requirements, regarding system performance and QoS, and involves a variety of mechanisms such as routing and MAC protocols, algorithms, scheduling policies, security, OS, all of which are residing over the HW, t…	Health AND enhanced life environment	IEEE Xplore	2015 4th Mediterranean Conference on Embedded Computing (MECO)	Department of Electrical and Computer Engineering, University of Patras, Greece	1	Greece	1	1	papadopoulos2015challenges	3	11	acceptance,adoption,technology acceptance,technology adoption		protection,reliability,security	communication,data analytics,protocol,sensor
08 August 2017	https://link.springer.com/chapter/10.1007/978-3-319-58280-1_10	Internet of Things Based E-health Systems: Ideas, Expectations and Concerns	Mirjana Maksimović,Vladimir Vujović	2017	2017	2	Even the interaction between technology and healthcare has a long history, the embracing of e-health is slow because of limited infrastructural arrangements, capacity and political willingness. Internet of Things (IoT) is expected to usher in the biggest and fastest spread of technology in history, therefore together with e-health will completely modify person-to-person, human-to-machine and mach…	Health AND ambient intelligence	Springer		Faculty of Electrical Engineering University of East Sarajevo East Sarajevo Bosnia and Herzegovina	1	Bosnia And Herzegovina	1	2	mirjana2017internet	3	10	acceptance,adoption,privacy,technology adoption		reliability,safety,security	cloud,communication,sensor
10.1109/CEWIT.2017.8263140	https://ieeexplore.ieee.org/stamp/stamp.jsp?arnumber=8263140	An authentication protocol for wearable medical devices	W. J. Long, W. Lin		2017	13	Wearable medical devices are playing more and more important roles in healthcare. Unlike the wired connection, the wireless connection between wearable devices and the remote servers are exceptionally vulnerable to malicious attacks, and poses threats to the safety and privacy of the patient health data. Therefore, wearable medical devices require the implementation of reliable measures to secure…	Health AND wearables	IEEE Xplore	2017 13th International Conference and Expo on Emerging Technologies for a Smarter World (CEWIT)	Department of Biomedical Engineering Stony Brook University Stony Brook, United States;Department of Biomedical Engineering Stony Brook University Stony Brook, United States	1	United States	1	2	jlonglin2017an	3	9	acceptance,adoption,privacy		protection,reliability,safety,security	communication,protocol
10.1109/ACCESS.2016.2616643	https://ieeexplore.ieee.org/stamp/stamp.jsp?arnumber=7592915	System Design for Big Data Application in Emotion-Aware Healthcare	K. Lin, F. Xia, W. Wang, D. Tian, J. Song		2016	52	As the living standards improve and the health consciousness enhances, the healthcare industry has become a hot spot in nowadays society and some health monitoring systems emerge one after another in recent years. However, the mostly existing systems only focus on the logic reasoning but ignore the factor of the user's emotion, which is regarded as an important factor to impact human health. In t…	Health AND wearables	IEEE Xplore	IEEE Access	School of Computer Science and Technology, Dalian University of Technology, Dalian, China;School of Computer Science and Technology, Dalian University of Technology, Dalian, China;School of Computer Science and Technology, Dalian University of Technology, Dalian, China;School of Transportation Science and Engineering, Beihang University, Beijing, China;School of Computer Science and Technology, H…	3	China	1	5	linxia2016system	3	9	acceptance,adoption,technology adoption	detection,monitoring		cloud,data analytics,sensor,transmission
10.1109/HealthCom.2013.6720633	https://ieeexplore.ieee.org/stamp/stamp.jsp?arnumber=6720633	Construction of healthcare network based on proposed ECG and physical-activity sensor adopting energy-harvesting technologies	M. Kawashima, T. Nakamura, K. Hata		2013	8	Recently, ubiquitous vital signs sensing using wireless medical sensors has become essential, not only for inhospital diagnosis but for healthcare at home. In this work, the most advanced electrocardiography (ECG) sensor is proposed. This sensor system makes it possible to eliminate the use of both batteries and self-adhesive electrodes by introducing energy harvesting technology and newly develo…	Health AND wearables	IEEE Xplore	2013 IEEE 15th International Conference on e-Health Networking, Applications and Services (Healthcom 2013)	Department of Computer Science, College of Engineering, Chubu University, Kasugai-City, Aichi, Japan;Department of Computer Science, College of Engineering, Chubu University, Kasugai-City, Aichi, Japan;Department of Computer Science, College of Engineering, Chubu University, Kasugai-City, Aichi, Japan	1	Japan	1	3	kawashima2013construction	3	9	acceptance,adoption,technology adoption	monitoring		battery,data analytics,edge,sensor,transmission
29 December 2012	https://link.springer.com/article/10.1007/s12652-012-0172-5	Preface for a special issue on “Smart environments and collective computational intelligence for disaster management”	Nik Bessis,Eleana Asimakopoulou	2013	2013	0	Stakeholders in disaster management settings often find the effective and efficient utilisation of emerging technologies quite a challenging process but very frequently a critical computational inclusion to the intelligence required for protecting individuals, communities, their environment and critical infrastructures. The special issue is dedicated to the dissemination of original contributions…	Health AND ambient intelligence	Springer	Journal of Ambient Intelligence and Humanized Computing	School of Computing and Mathematics University of Derby Derby UK	1	United Kingdom	1	2	nikbessis2013preface	3	9		monitoring	protection,security	cloud,communication,data analytics,protocol,sensor,transmission
28 February 2018	https://link.springer.com/article/10.1007/s11276-018-1694-3	Technological aspects of WBANs for health monitoring: a comprehensive review	Roopali Punj,Rakesh Kumar	2019	2019	0	According to the World Health Organization, most of the world population is affected by chronic diseases, obesity, cardiovascular diseases and diabetes while another dominant problem is of aging population. Thus, it is desirable to have cost effective solutions for health monitoring, especially for countries that have minimum conventionally trained healthcare staff and infrastructure. Healthcare …	Health AND ambient assisted living	Springer	Wireless Networks	Department of Computer Science and Engineering National Institute of Technical Teachers Training and Research Chandigarh India	1	India	1	2	roopali2019technological	3	8	acceptance,adoption,technology adoption	monitoring		communication,protocol,sensor,transmission
10.2196/mhealth.9623	https://www.ncbi.nlm.nih.gov/pubmed/30552085	Technology Adoption, Motivational Aspects, and Privacy Concerns of Wearables in the German Running Community: Field Study.	Wiesner Martin, Zowalla Richard, Suleder Julian, Westers Maximilian, Pobiruchin Monika	2018/12/14	2018	-1	Despite the availability of a great variety of consumer oriented wearable devices perceived usefulness user satisfaction and privacy concerns have not been fully investigated in the field of wearable applications It is not clear why healthy active citizens equip themselves with wearable technology for running activities and what privacy and data sharing features might influence their individual d…	Health AND wearables	NCBI:PubMed	JMIR mHealth and uHealth		1	Unknown	1	5	wiesner2018technology	3	8	acceptance,adoption,intrusiveness,privacy,technology acceptance,technology adoption	monitoring		communication
10.1109/ICNGCIS.2017.26	https://ieeexplore.ieee.org/stamp/stamp.jsp?arnumber=8520329	Monitoring Health Care System Using Internet of Things - An Immaculate Pairing	V. Tripathi, F. Shakeel		2017	7	IoT in health care is aimed at empowering people to live healthier life by wearing connected devices. Health care industry has perpetually been on the forefront in the adoption and utilization of information and communication technologies (ICT) for the efficient health care administration. Recent developments in wireless sensors, communication and information network technologies have created a n…	Health AND wearables	IEEE Xplore	2017 International Conference on Next Generation Computing and Information Systems (ICNGCIS)		1	Unknown	1	2	tripathi2017monitoring	3	8	acceptance,adoption,technology adoption	monitoring		cloud,communication,data analytics,sensor
10.23919/TRONSHOW.2017.8275077	https://ieeexplore.ieee.org/stamp/stamp.jsp?arnumber=8275077	Bridge structural monitoring and warning system application in Thailand — Experiences learned	I. Khemapech		2017	26	Engineering structures have been regarded as a one of the crucial foundations of societal and economic development of the nation. As significantly impact life quality and safety, monitoring and warning mechanisms are required. Structural members are considerably affected by several loadings imposed by normal operation, disaster and environment. Proper inspection and detection are thus crucial bot…	Health AND enhanced life environment	IEEE Xplore	2017 TRON Symposium (TRONSHOW)	School of Science and Technology, University of the Thai Chamber of Commerce, Bangkok, Thailand	1	Thailand	1	1	khemapech2017bridge	3	8		detection,monitoring	reliability,safety	battery,communication,data analytics,sensor
10.1109/PIMRC.2017.8292361	https://ieeexplore.ieee.org/stamp/stamp.jsp?arnumber=8292361	Integrating blockchain for data sharing and collaboration in mobile healthcare applications	X. Liang, J. Zhao, S. Shetty, J. Liu, D. Li		2017	25	Enabled by mobile and wearable technology, personal health data delivers immense and increasing value for healthcare, benefiting both care providers and medical research. The secure and convenient sharing of personal health data is crucial to the improvement of the interaction and collaboration of the healthcare industry. Faced with the potential privacy issues and vulnerabilities existing in cur…	Health AND wearables	IEEE Xplore	2017 IEEE 28th Annual International Symposium on Personal, Indoor, and Mobile Radio Communications (PIMRC)	Institute of Information Engineering, Chinese Academy of Sciences, Beijing, 100093, China;College of Engineering, Tennessee State University, Nashville, TN 37209;Virginia Modeling Analysis and Simulation Center, Old Dominion University, Norfolk, VA 23529;Institute of Information Engineering, Chinese Academy of Sciences, Beijing, 100093, China;Institute of Information Engineering, Chinese Academy …	3	United States;China	2	5	liangzhao2017integrating	3	8	acceptance,adoption,privacy,technology adoption		protection,security	cloud,data analytics
10.1109/FTC.2016.7821687	https://ieeexplore.ieee.org/stamp/stamp.jsp?arnumber=7821687	SMART-ITEM: IoT-enabled smart living	A. Kor, M. Yanovsky, C. Pattinson, V. Kharchenko		2016	7	The main goal of this proposed project is to harness the emerging IoT technology to empower elderly population to self-manage their own health, stay active, healthy, and independent as long as possible within a smart and secured living environment. An integrated open-sourced IoT ecosystem will be developed. It will encompass the entire data lifecycle which involves the following processes: data a…	Health AND enhanced life environment	IEEE Xplore	2016 Future Technologies Conference (FTC)	School of Computing, Creative Technologies, and Engineering, Leeds Beckett University, Leeds, UK;Department of Computer Systems and Networks, National Aerospace University “KhAI”, Kharkiv, Ukraine;School of Computing, Creative Technologies, and Engineering, Leeds Beckett University, Leeds, UK;Department of Computer Systems and Networks, National Aerospace University “KhAI”, Kharkiv, Ukraine	2	United Kingdom;Ukraine	2	4	koryanovsky2016smart	3	8	acceptance,privacy,technology acceptance		security	communication,data analytics,protocol,sensor
10.1109/TENCON.2016.7848598	https://ieeexplore.ieee.org/stamp/stamp.jsp?arnumber=7848598	A real-time Health Monitoring and warning system for bridge structures	I. Khemapech, W. Sansrimahachai, M. Toahchoodee		2016	20	Engineering structure has been regarded as one of the physical aspects of societal and civil development and evolution. It also impacts life quality and safety of the civilian. Despite of its own weight (dead load) and live load, structural members are also significantly affected by disaster and environment. Proper inspection and detection are thus crucial both during regular and unsafe events. A…	Health AND enhanced life environment	IEEE Xplore	2016 IEEE Region 10 Conference (TENCON)	School of Science and Technology, University of the Thai Chamber of Commerce, Bangkok, Thailand;School of Science and Technology, University of the Thai Chamber of Commerce, Bangkok, Thailand;School of Science and Technology, University of the Thai Chamber of Commerce, Bangkok, Thailand	1	Thailand	1	3	khemapech2016a	3	8		detection,monitoring	reliability,safety	communication,data analytics,protocol,sensor
10.1109/MWC.2015.7096296	https://ieeexplore.ieee.org/stamp/stamp.jsp?arnumber=7096296	Security and privacy in cloud-assisted wireless wearable communications: Challenges, solutions, and future directions	J. Zhou, Z. Cao, X. Dong, X. Lin		2015	49	Cloud-assisted wireless wearable communications have been increasingly pervasive with the profound development of sensor, wireless communication, and cloud computing technologies, in addition to the wide adoption of e-health, location-based service, and mobile smart communities. In this article we mainly focus on the goals and tactics of privacy-preserving data aggregation in cloud-assisted wirel…	Health AND wearables	IEEE Xplore	IEEE Wireless Communications	East China Normal University;East China Normal University;East China Normal University;University of Ontario Institute of Technology	2	China	1	4	zhoucao2015security	3	8	acceptance,adoption,privacy,technology adoption		security	cloud,communication,sensor
30 May 2015	https://link.springer.com/chapter/10.1007/978-3-319-19312-0_13	“Get that Camera Out of My House!” Conjoint Measurement of Preferences for Video-Based Healthcare Monitoring Systems in Private and Public Places	Katrin Arning,Martina Ziefle	2015	2015	5	Facing the healthcare challenges of an aging society, the expansion of AAL system implementation in private and public environments is a promising way to improve healthcare in future smart homes and cities. The present study evaluated preferences for different video-based medical monitoring scenarios, which comprised the attributes medical safety (improved detection of medical emergencies), priva…	Health AND ambient assisted living	Springer		Human Computer Interaction Center (HCIC) RWTH Aachen University Aachen Germany	1	Germany	1	2	katrin2015get	3	8	acceptance,privacy	detection,monitoring,recommendation	protection,safety,security
30 December 2015	https://link.springer.com/chapter/10.1007/978-3-319-27072-2_10	Sensor-Based Environmental Monitoring for Ambient Assisted Living	Maria Mitoi,Razvan Craciunescu,Alexandru Vulpe,Octavian Fratu	2015	2015	0	Home automation technologies have emerged more than four decades ago, but are undeniably a current subject of interest. Existing systems are usually highly customized, therefore expensive or very sophisticated and complicated, most of which requiring dedicated network cabling. The present paper presents a system for monitoring and control of an ordinary house in a simple and inexpensive manner. T…	Health AND ambient assisted living	Springer		Telecommunications Department University Politehnica of Bucharest Bucharest Romania;Center for TeleInFrastructur Aalborg University Aalborg Denmark	2	Denmark;Romania	2	4	mariamitoi2015environmental	3	8		monitoring	reliability,security	communication,data analytics,protocol,sensor,transmission
10.1109/WD.2014.7020803	https://ieeexplore.ieee.org/stamp/stamp.jsp?arnumber=7020803	Energy-efficient architecture for wearable sensor networks	T. Rault, A. Bouabdallah, Y. Challal, F. Marin		2014	22	Human activity recognition from on-body sensor networks is a challenging task for many healthcare applications because it offers continuous monitoring capability. However, these systems still face a major energy issue that prevent their wide adoption. Indeed, in healthcare applications, continuous sampling and communication tasks quickly deplete sensors' battery reserves, and frequent battery rep…	Health AND wearables	IEEE Xplore	2014 IFIP Wireless Days (WD)	Université de Technologie de Compiègne, Heudiasyc UMR CNRS 7253, 60205, France;Université de Technologie de Compiègne, Heudiasyc UMR CNRS 7253, 60205, France;Université de Technologie de Compiègne, Heudiasyc UMR CNRS 7253, 60205, France;Université de Technologie de Compiègne, BMBI UMR CNRS 7338, 60205, France	2	France	1	4	raultbouabdallah2014architecture	3	8	acceptance,adoption,technology acceptance,technology adoption	monitoring		battery,communication,sensor
09 April 2014	https://link.springer.com/article/10.1007/s11276-014-0714-1	Cloud-assisted body area networks: state-of-the-art and future challenges	Giancarlo Fortino,Giuseppe Di Fatta,Mukaddim Pathan,Athanasios V. Vasilakos	2014	2014	70	Body area networks (BANs) are emerging as enabling technology for many human-centered application domains such as health-care, sport, fitness, wellness, ergonomics, emergency, safety, security, and sociality. A BAN, which basically consists of wireless wearable sensor nodes usually coordinated by a static or mobile device, is mainly exploited to monitor single assisted livings. Data generated by …	Health AND ambient assisted living	Springer	Wireless Networks	DIMES University of Calabria Rende Italy;SSE The University of Reading Reading UK;Telstra Corporation Limited Melbourne Australia;National Technical University of Athens Athens Greece	4	United Kingdom;Greece;Australia;Italy	4	4	giancarlo2014body	3	8		monitoring	safety,security	cloud,communication,data analytics,sensor,transmission
10.1109/EMBC.2013.6609993	https://ieeexplore.ieee.org/stamp/stamp.jsp?arnumber=6609993	Design of real-time encryption module for secure data protection of wearable healthcare devices	J. Kim, B. j. Lee, S. K. Yoo		2013	19	Wearable devices for biomedical instrumentation could generate the medical data and transmit to a repository on cloud service through wireless networks. In this process, the private medical data will be disclosed by man in the middle attack. Thus, the archived data for healthcare services would be protected by non-standardized security policy by healthcare service provider (HSP) because HIPAA onl…	Health AND wearables	IEEE Xplore	2013 35th Annual International Conference of the IEEE Engineering in Medicine and Biology Society (EMBC)	Graduate Programs of Biomedical Engineering, Yonsei University, Seoul, South Korea;Graduate Programs of Biomedical Engineering, Yonsei University, Seoul, South Korea;Dept. of Medical Engineering, Yonsei University, Seoul, South Korea	2	South Korea	1	3	kimlee2013design	3	8	acceptance,adoption,privacy		protection,security	cloud,data analytics,transmission
10.1109/FAS-W.2018.00031	https://ieeexplore.ieee.org/stamp/stamp.jsp?arnumber=8599538	Visions and Challenges in Managing and Preserving Data to Measure Quality of Life	V. Estrada-Galinanes, K. Wac		2018	42	Health-related data analysis plays an important role in self-knowledge, disease prevention, diagnosis, and quality of life assessment. With the advent of data-driven solutions, a myriad of apps and Internet of Things (IoT) devices (wearables, home-medical sensors, etc) facilitates data collection and provide cloud storage with a central administration. More recently, blockchain and other distribu…	Health AND wearables	IEEE Xplore	2018 IEEE 3rd International Workshops on Foundations and Applications of Self* Systems (FAS*W)		1	Unknown	1	2	wac2018visions	3	7	privacy		protection,security	cloud,communication,protocol,sensor
10.1109/CEEICT.2018.8628077	https://ieeexplore.ieee.org/stamp/stamp.jsp?arnumber=8628077	Design and Implementation of a Wireless Health Monitoring System for Remotely Located Patients	S. Majumder, M. A. Rahman, M. S. Islam, D. Ghosh		2018	23	Remote health monitoring is regarded as a hot topic in the arena of research. Though the number of aged people is increasing, it is irrefutable that the need of a disperse medical care system providing remote monitoring intending to reduce the escalating healthcare expenditure is very urgent. Moreover, World Health organization reported, in Bangladesh, about 17% of deaths are caused by cardiovasc…	Health AND wearables	IEEE Xplore	2018 4th International Conference on Electrical Engineering and Information & Communication Technology (iCEEiCT)	Dept. of Electrical & Electronic Engineering, Chittagong University of Engineering & Technology, Chittagong, 4349, Bang1adesh;Dept. of Electrical & Electronic Engineering, Chittagong University of Engineering & Technology, Chittagong, 4349, Bang1adesh;Dept. of Electrical & Electronic Engineering, Chittagong University of Engineering & Technology, Chittagong, 4349, Bang1adesh;Dept. of Renewable En…	2	Bangladesh	1	4	majumder2018design	3	7		detection,monitoring	protection,reliability,security	communication,transmission
10.1109/DSD.2018.00082	https://ieeexplore.ieee.org/stamp/stamp.jsp?arnumber=8491853	The Accuracy and Efficacy of Real-Time Compressed ECG Signal Reconstruction on a Heterogeneous Multicore Edge-Device	M. Al Disi, H. Djelouat, A. Amira, F. Bensaali		2018	20	Typical real-time remote health monitoring architectures consist of wearable medical devices continuously transmitting physiological signals to a nearby gateway which routes the data to an remote internet of things (IoT)-platform. Unfortunately, this model falls-short under the strict requirements of healthcare systems. Wearable medical devices have short battery lifespans, the system reliance on…	Health AND wearables	IEEE Xplore	2018 21st Euromicro Conference on Digital System Design (DSD)		1	Unknown	1	4	aldisi2018the	3	7	privacy	monitoring		battery,cloud,data analytics,sensor,transmission
10.1109/JBHI.2018.2820054	https://www.ncbi.nlm.nih.gov/pubmed/29994340	Unsupervised Bayesian Inference to Fuse Biosignal Sensory Estimates for Personalizing Care.	Zhu Tingting, Pimentel Marco A F, Clifford Gari D, Clifton David A	2018/06/05	2018	-1	The role of sensing technologies such as wearables in delivering precision care is becoming widely acceptable Given the very large quantities of sensor data that rapidly accumulate there is a need to employ automated algorithms to label biosignal sensor data In many real life clinical applications no such expert labels are available and algorithms for processing sensor data must be relied upon wi…	Health AND wearables	NCBI:PubMed	IEEE journal of biomedical and health informatics		1	Unknown	1	4	zhutingting2018unsupervised	3	7	acceptance,adoption,technology acceptance,technology adoption		reliability	data analytics,sensor
10.1109/ICoAC.2017.7951755	https://ieeexplore.ieee.org/stamp/stamp.jsp?arnumber=7951755	Smart assistive technologies for aging society: Requirements, response and reality	P. Jayashree, S. Shrinidhi, V. Aishwarya, A. Sravanthi		2017	32	Smart technology represents bringing out performance improvements in everything including sensors, control, monitor, decision support systems, and applications in intelligent way. In other words, making every object autonomous in communicating with other devices in a network of objects. With the development of precise sensors, Radiofrequency identification labels and network of devices becomes in…	Health AND assistive technologies	IEEE Xplore	2016 Eighth International Conference on Advanced Computing (ICoAC)	MIT campus, Anna University, Chennai, India;MIT campus, Anna University, Chennai, India;MIT campus, Anna University, Chennai, India;MIT campus, Anna University, Chennai, India	1	India	1	4	jayashree2017smart	3	7	acceptance,adoption,technology acceptance,technology adoption	monitoring		communication,sensor
10.1109/ICCE-Berlin.2017.8210632	https://ieeexplore.ieee.org/stamp/stamp.jsp?arnumber=8210632	An unobtrusive Wi-Fi system for human monitoring	M. Bassoli, V. Bianchi, I. De Munari, P. Ciampolini		2017	30	Human monitoring is important in a wide range of applications and, most notably, in health management. Within the Active and Assisted Living (AAL) framework, human monitoring techniques have particular relevance: among AAL purposes is that of applying ambient intelligence paradigm to enable older adults or people with specific demands to live longer and independently in their homes, reducing the …	Health AND ambient assisted living	IEEE Xplore	2017 IEEE 7th International Conference on Consumer Electronics - Berlin (ICCE-Berlin)	Dipartimento di Ingegneria e Architettura, Università degli Studi di Parma, Parma, Italy;Dipartimento di Ingegneria e Architettura, Università degli Studi di Parma, Parma, Italy;Dipartimento di Ingegneria e Architettura, Università degli Studi di Parma, Parma, Italy;Dipartimento di Ingegneria e Architettura, Università degli Studi di Parma, Parma, Italy	1	Italy	1	4	bassoli2017an	3	7	intrusiveness	monitoring		battery,cloud,communication,protocol,sensor
10.1109/CCNC.2017.7983081	https://ieeexplore.ieee.org/stamp/stamp.jsp?arnumber=7983081	Enable IoT interoperability in ambient assisted living: Active and healthy aging scenarios	D. C. Yacchirema, C. E. Palau, M. Esteve		2017	25	Ambient Assisted Living (AAL) represents one of the most promising Internet of Things (IoT) applications due to its influence on the quality of life and health of the elderly people. However, the interoperability is one of the major issues that needs to be addressed to promote the adoption of AAL solutions in real environments. In this paper, an IoT prototype system for AAL called AAL-IoTSys is p…	Health AND ambient assisted living	IEEE Xplore	2017 14th IEEE Annual Consumer Communications & Networking Conference (CCNC)	Communications Department, Universitat Polit&#x00E9;cnica de Valencia (UPV), Valencia, Spain;Communications Department, Universitat Polit&#x00E9;cnica de Valencia (UPV), Valencia, Spain;Communications Department, Universitat Polit&#x00E9;cnica de Valencia (UPV), Valencia, Spain	2	Spain	1	3	yacchirema2017enable	3	7	acceptance,adoption,technology adoption	detection,monitoring		communication,protocol
10.3390/s17061277	https://www.ncbi.nlm.nih.gov/pubmed/28587188	A Review of Activity Trackers for Senior Citizens: Research Perspectives, Commercial Landscape and the Role of the Insurance Industry.	Tedesco Salvatore, Barton John, O'Flynn Brendan	2017/06/03	2017	-1	The objective assessment of physical activity levels through wearable inertial based motion detectors for the automatic continuous and long term monitoring of people in free living environments is a well known research area in the literature However their application to older adults can present particular constraints This paper reviews the adoption of wearable devices in senior citizens by descri…	Health AND wearables	NCBI:PubMed	Sensors (Basel, Switzerland)	Tyndall National Institute, University College Cork/Lee Maltings, Prospect Row, Cork T12R5CP, Ireland. salvatore.tedesco@tyndall.ie.;Tyndall National Institute, University College Cork/Lee Maltings, Prospect Row, Cork T12R5CP, Ireland. john.barton@tyndall.ie.;Tyndall National Institute, University College Cork/Lee Maltings, Prospect Row, Cork T12R5CP, Ireland. brendan.oflynn@tyndall.ie.	3	Ireland	1	3	tedesco2017a	3	7	acceptance,adoption,technology acceptance,technology adoption	detection,monitoring		sensor
01 October 2016	https://link.springer.com/chapter/10.1007/978-981-10-2404-7_3	Integrated Application Research About the Necklace Type Wearable Health Sensing System Under the Internet of Things	Jian-jun Yu,Xing-bin Chen	2017	2017	0	The Wearable Health Sensing System (WHSS) is to integrate the various sensors on the necklace, which is convenient for the real-time detection of human life and health, meanwhile to use the data processing ability of portable handheld terminal and coordination with the application of APP interaction to make the health assessment, diet care information pushing, and the emergency medical treatment …	Health AND wearables	Springer		Department of Industrial Engineering South China University of Technology Guangzhou China;School of Mechanical and Automotive Engineering South China University of Technology Guangzhou China	2	China	1	2	yuchen2017integrated	3	7		detection,monitoring	reliability,security	data analytics,sensor,transmission
10.1016/j.medengphy.2016.05.002	https://www.ncbi.nlm.nih.gov/pubmed/27264240	Smartphone application for emergency signal detection.	Figueiredo Isabel N, Leal Carlos, Pinto Luís, Bolito Jason, Lemos André	2016/06/02	2016	-1	Currently a number of studies focus on the study and design of new healthcare technologies to improve elderly health and quality of life Taking advantage of the popularity portability and inherent technology of smartphones we present an emergency application for smartphones designated as knock to panic KTP This innovative and novel system enables users to simply hit their devices in order to send…	Health AND ambient assisted living	NCBI:PubMed	Medical engineering & physics	CMUC, Department of Mathematics, University of Coimbra, 3001-501 Coimbra, Portugal. Electronic address: isabelf@mat.uc.pt.;CMUC, Department of Mathematics, University of Coimbra, 3001-501 Coimbra, Portugal. Electronic address: carlosl@mat.uc.pt.;CMUC, Department of Mathematics, University of Coimbra, 3001-501 Coimbra, Portugal. Electronic address: luisp@mat.uc.pt.;OnCaring, Parque Industrial de T…	5	Portugal	1	5	figueiredo2016smartphone	3	7		detection,monitoring	protection,reliability,safety,security	battery
23 November 2016	https://link.springer.com/chapter/10.1007/978-3-319-41238-2_23	Smart Strategies for Enhanced Agricultural Resilience and Food Security Under a Changing Climate in Sub-Saharan Africa	Kennedy Were,Aweke Mulualem Gelaw,Bal Ram Singh	2016	2016	1	Africa’s population, growing at a rate of 2.7 %, reached 1.1 billion as of mid-2015 and is projected to be 1.7 billion in 2030, 2.5 billion in 2050 and 4.4 billion in 2100. This population depends on agricultural outputs from smallholder farmers who cultivate small parcels of, mostly degraded, land and have no access to reliable irrigation, affordable inputs, financial credit services, output mar…	Health AND enhanced life environment	Springer		Kenya Agricultural and Livestock Research Organisation, Kenya Soil Survey Nairobi Kenya;World Agroforestry Centre (ICRAF) Addis Ababa Ethiopia;Department of Environmental Sciences Norwegian University of Life Sciences Ås Norway	3	Ethiopia;Norway;Kenya	3	3	kennedy2016smart	3	7	acceptance,adoption,privacy,technology adoption	recommendation	reliability,security
10.1109/ICTON.2015.7193480	https://ieeexplore.ieee.org/stamp/stamp.jsp?arnumber=7193480	Issues in wearable mobile sensor platform for lower limb prosthetic users	N. Mathur, I. Glesk, A. Buis		2015	8	Around the world health services are looking for ways of improving patient care for amputees suffering from diabetes, while at the same time reducing costs. These include remote monitoring of physiological data such as temperature, gait, heart rate, blood pressure, blood oxygenation (SpO2), respiration and glucose levels. The e-health wearable communication systems show promise in delivering impr…	Health AND wearables	IEEE Xplore	2015 17th International Conference on Transparent Optical Networks (ICTON)	Department of Electronic and Electrical Engineering, University of Strathclyde, Glasgow, United Kingdom;Department of Electronic and Electrical Engineering, University of Strathclyde, Glasgow, United Kingdom;Department of Biomedical Engineering, University of Strathclyde, Glasgow, United Kingdom	2	United Kingdom	1	3	mathur2015issues	3	7		monitoring	reliability,safety	battery,communication,sensor,transmission
10.2196/mhealth.4202	https://www.ncbi.nlm.nih.gov/pubmed/26033047	A Platform to Build Mobile Health Apps: The Personal Health Intervention Toolkit (PHIT).	Eckhoff Randall Peter, Kizakevich Paul Nicholas, Bakalov Vesselina, Zhang Yuying, Bryant Stephanie Patrice, Hobbs Maria Ann	2015/06/01	2015	-1	Personal Health Intervention Toolkit PHIT is an advanced cross platform software framework targeted at personal self help research on mobile devices Following the subjective and objective measurement assessment and plan methodology for health assessment and intervention recommendations the PHIT platform lets researchers quickly build mobile health research Android and iOS apps They can 1 create c…	Health AND assistive technologies	NCBI:PubMed	JMIR mHealth and uHealth	RTI International, Research Triangle Park, NC, United States. reckhoff@rti.org.	1	United States	1	6	eckhoff2015a	3	7		monitoring,recommendation	security	battery,data analytics,protocol,sensor
10.1109/JBHI.2015.2464354	https://www.ncbi.nlm.nih.gov/pubmed/26259205	What Engineering Technology Could Do for Quality of Life in Parkinson's Disease: A Review of Current Needs and Opportunities.	Stamford Jonathan A, Schmidt Peter N, Friedl Karl E	2015/08/04	2015	-1	Parkinson s disease PD involves well known motor symptoms such as tremor rigidity bradykinesia and altered gait but there are also nonlocomotory motor symptoms e g changes in handwriting and speech and even nonmotor symptoms e g disrupted sleep depression that can be measured monitored and possibly better managed through activity based monitoring technologies This will enhance quality of life QoL…	Health AND assistive engineering	NCBI:PubMed	IEEE journal of biomedical and health informatics		1	Unknown	1	3	stamford2015what	3	7	acceptance,adoption,technology adoption	detection,monitoring		communication,sensor
10.1109/ISMICT.2014.6825244	https://ieeexplore.ieee.org/stamp/stamp.jsp?arnumber=6825244	Dual-band cognitive radio for wearable sensors in hospitals	R. Chávez-Santiago, D. Jankunas, V. V. Fomin, I. Balasingham		2014	15	Wireless communication technology has the potential to impact beneficially modern medical practice through the use of biomedical sensors combined with small intercommunicating radio transceivers. This development will enable cost-effective continuous monitoring of patients in hospitals and other healthcare centers. It is anticipated that a large number of medical body area networks (MBANs) will s…	Health AND wearables	IEEE Xplore	2014 8th International Symposium on Medical Information and Communication Technology (ISMICT)	The Intervention Centre, Oslo University Hospital, NO-0027 Oslo, Norway;Vytautas Magnus University, 44249 Kaunas, Lithuania;Vytautas Magnus University, 44249 Kaunas, Lithuania;The Intervention Centre, Oslo University Hospital, the Institute of Clinical Medicine, University of Oslo, and NTNU	3	Norway;Lithuania	2	4	jankunas2014cognitive	3	7		monitoring	protection,security	communication,protocol,sensor,transmission
29 October 2013	https://link.springer.com/article/10.1007/s12652-013-0211-x	Information retrieval, decision making process and user needs in the context of ubiquitous and collaborative computing	Rahat Iqbal	2014	2014	0	Mark Weiser put forth a vision of ubiquitous computing, according to which people and environments are augmented with computational resources which provide information and services whenever and wherever required. Such systems or services feature multi-device architectures and complex interactions. They are often part of the environment, where they host a range of everyday activities in ways that …	Health AND ambient intelligence	Springer	Journal of Ambient Intelligence and Humanized Computing	Faculty of Engineering and Computing Coventry University Coventry UK	1	United Kingdom	1	1	rahatiqbal2014information	3	7		detection,monitoring	security	cloud,communication,data analytics,sensor
19 July 2013	https://link.springer.com/article/10.1007/s10209-013-0311-6	Pervasive technologies and assistive environments: cognitive systems for assistive environments: special issue of PETRA 2010 and 2011 conferences	Ilias Maglogiannis,Fillia Makedon,Grammati Pantziou,Margrit Betke	2014	2014	0	The use of computing technology to improve everyday life continues at an exponential rate. Computer technology is becoming an integral part of environments addressing important social and healthcare issues [ , , , , ]. On the other hand, improving the quality of living environments to enable a person to reach his or her maximum potential becomes particularly important in an increasingly crowded a…	Health AND assistive technologies	Springer	Universal Access in the Information Society	Department of Digital Systems University of Piraeus Piraeus Greece;Heracleia Human Centered Computing Lab University of Texas at Arlington Arlington USA;Department of Informatics TEI of Athens Athens Greece;Department of Computer Science Boston University Boston USA	4	United States;Greece	2	4	iliasmaglogiannis2014pervasive	3	7		detection,monitoring	security	battery,communication,data analytics,sensor
10.1186/1472-6947-13-42	https://www.ncbi.nlm.nih.gov/pubmed/23565984	Deployment of assistive living technology in a nursing home environment: methods and lessons learned.	Aloulou Hamdi, Mokhtari Mounir, Tiberghien Thibaut, Biswas Jit, Phua Clifton, Kenneth Lin Jin Hong, Yap Philip	2013/04/08	2013	-1	With an ever growing ageing population dementia is fast becoming the chronic disease of the 21st century Elderly people affected with dementia progressively lose their autonomy as they encounter problems in their Activities of Daily Living ADLs Hence they need supervision and assistance from their family members or professional caregivers which can often lead to underestimated psychological and f…	Health AND ambient assisted living	NCBI:PubMed	BMC medical informatics and decision making	Image & Pervasive Access Lab, CNRS UMI 2955, Singapore, Singapore. hamdi.aloulou@ipal.cnrs.fr	1	Singapore	1	7	aloulou2013deployment	3	7	acceptance,adoption,technology adoption	detection,monitoring		data analytics,sensor
10.2196/jmir.2243	https://www.ncbi.nlm.nih.gov/pubmed/23470453	If we offer it, will they accept? Factors affecting patient use intentions of personal health records and secure messaging.	Agarwal Ritu, Anderson Catherine, Zarate Jesus, Ward Claudine	2013/02/26	2013	-1	Personal health records PHRs are an important tool for empowering patients and stimulating health action To date the volitional adoption of publicly available PHRs by consumers has been low This may be partly due to patient concerns about issues such as data security accuracy of the clinical information stored in the PHR and challenges with keeping the information updated One potential solution t…	Health AND enhanced support environment	NCBI:PubMed	Journal of medical Internet research	Center for Health Information and Decision Systems, Robert H. Smith School of Business, University of Maryland, College Park, MD, USA. ragarwal@rhsmith.umd.edu	1	United States	1	4	agarwal2013if	3	7	acceptance,adoption,technology acceptance,technology adoption		security	communication,data analytics
10.1109/EMBC.2012.6347379	https://ieeexplore.ieee.org/stamp/stamp.jsp?arnumber=6347379	Changing communications within hospital and home health care	A. Torrado-Carvajal, M. C. Rodriguez-Sanchez, A. Rodriguez-Moreno, S. Borromeo, C. Garro-Gomez, J. A. Hernandez-Tamames, M. Luaces		2012	17	Over the last decade, new hospitals are integrating Information and Communication Technologies (ICTs) in their facilities. Although e-health is a relatively recent term for healthcare practice supported by electronic processes, ubiquitous healthcare monitoring, also known as m-health, is already an emerging research area. Patient monitoring in diverse environments, such as nursing homes or assist…	Health AND wearables	IEEE Xplore	2012 Annual International Conference of the IEEE Engineering in Medicine and Biology Society	Department of Electronics, Rey Juan Carlos University, Móstoles, Madrid, 28933, Spain;Department of Electronics, Rey Juan Carlos University, Móstoles, Madrid, 28933, Spain;Department of Electronics, Rey Juan Carlos University, Móstoles, Madrid, 28933, Spain;Department of Electronics, Rey Juan Carlos University, Móstoles, Madrid, 28933, Spain;Department of Electronics, Rey Juan Carlos University, …	2	Spain	1	7	borromeo2012changing	3	7	acceptance,adoption,technology adoption	monitoring		communication,data analytics,transmission
10.1186/1475-925X-10-24	https://www.ncbi.nlm.nih.gov/pubmed/21466669	How smartphones are changing the face of mobile and participatory healthcare: an overview, with example from eCAALYX.	Boulos Maged N Kamel, Wheeler Steve, Tavares Carlos, Jones Ray	2011/04/05	2011	-1	The latest generation of smartphones are increasingly viewed as handheld computers rather than as phones due to their powerful on board computing capability capacious memories large screens and open operating systems that encourage application development This paper provides a brief state of the art overview of health and healthcare smartphone apps applications on the market today including emerg…	Health AND ambient assisted living	NCBI:PubMed	Biomedical engineering online	Faculty of Health, University of Plymouth, Drake Circus, Plymouth, Devon PL4 8AA, UK. maged.kamelboulos@plymouth.ac.uk	1	United Kingdom	1	4	boulos2011how	3	7	acceptance,adoption,privacy	monitoring		battery,communication,sensor
22 February 2011	https://link.springer.com/article/10.1186/1475-925X-10-24	How smartphones are changing the face of mobile and participatory healthcare: an overview, with example from eCAALYX	Maged N Kamel Boulos,Steve Wheeler,Carlos Tavares,Ray Jones	2011	2011	404	The latest generation of smartphones are increasingly viewed as handheld computers rather than as phones, due to their powerful on-board computing capability, capacious memories, large screens and open operating systems that encourage application development. This paper provides a brief state-of-the-art overview of health and healthcare smartphone apps (applications) on the market today, includin…	Health AND ambient assisted living	Springer	BioMedical Engineering OnLine	Faculty of Health University of Plymouth Plymouth UK;Faculty of Education University of Plymouth Plymouth Devon UK;Information and Communication Systems Unit INESC PORTO Porto Portugal	3	United Kingdom;Portugal	2	4	magedn2011how	3	7	acceptance,adoption,privacy	monitoring		battery,communication,sensor
25 September 2010	https://link.springer.com/article/10.1007/s12243-010-0192-0	Ambient intelligence for ubiquitous health and wellbeing	Mounir Mokhtari,Mohamed Ali Feki,Chris D. Nugent	2010	2010	1	The effects of age-related decline prevent many people from enjoying full, independent, productive, and high-quality lives. Smart Homes have been proposed as an innovative solution in an attempt to address these issues in an effort to provide support to both elderly and people with disabilities in their daily life. In addition, Smart Homes technologies (ubiquitous computing) can be used as means …	Health AND ambient assisted living	Springer	annals of telecommunications - annales des télécommunications	CNRS IPAL (UMI 2955) Singapore Institut Telecom France, Institute for Infocomm Research (I2R/A-STAR) Singapore Singapore;Senior Application Researcher Bell Labs Alcatel-Lucent Bell N.V Antwerp Belgium;School of Computing and Mathematics, Faculty of Computing and Engineering University of Ulster at Jordanstown Antrim UK	3	United Kingdom;Singapore;Belgium	3	3	mounir2010ambient	3	7		detection,monitoring	reliability,safety,security	communication,sensor
10.23919/PIERS.2018.8597687	https://ieeexplore.ieee.org/stamp/stamp.jsp?arnumber=8597687	Wireless ECG Patient Monitoring System Performance Aimed at Off-/On-body Communications	Basari, M. A. Agung		2018	9	World Health Organization (WHO) reported that heart disease, stroke, lower respiratory infections and chronic obstructive lung disease have remained the top major killers in the world during the past decade. In Indonesia, it covers 37% or about 1.8 millions mortality cases. Hence, human vital sign monitoring such as electrocardiograph (ECG) monitoring system is very essential for mitigating and p…	Health AND wearables	IEEE Xplore	2018 Progress in Electromagnetics Research Symposium (PIERS-Toyama)	Department of Electrical Engineering Faculty of Engineering, Universitas Indonesia, Indonesia;Department of Electrical Engineering Faculty of Engineering, Universitas Indonesia, Indonesia	1	Indonesia	1	2	basari2018wireless	3	6	acceptance,adoption	detection,monitoring		communication,data analytics
10.1109/JSYST.2015.2428620	https://ieeexplore.ieee.org/stamp/stamp.jsp?arnumber=7111218	Certificateless Public Auditing Scheme for Cloud-Assisted Wireless Body Area Networks	D. He, S. Zeadally, L. Wu		2018	40	Wireless body area networks (WBANs) consist of many small low-power sensors, through which users could monitor the real-time parameters of patients' physiology remotely. This capability could improve medical care and the monitoring of patients. WBAN devices typically have limited computing, storage, power, and communication capabilities. These limitations restrict the applications that WBANs can …	Health AND enhanced support environment	IEEE Xplore	IEEE Systems Journal	State Key Laboratory of Software Engineering, School of Computer, Fujian Provincial Key Laboratory of Network Security and Cryptology, Wuhan University, Fujian Normal University, Wuhan, Fuzhou, China,China;College of Communication and Information, University of Kentucky, Lexington, KY, USA;School of Computer, Wuhan University, Wuhan, China	3	United States;China	2	3	hezeadally2018certificateless	3	6		monitoring	security	cloud,communication,data analytics,sensor
10.1109/SSCI.2018.8628688	https://ieeexplore.ieee.org/stamp/stamp.jsp?arnumber=8628688	Activity Recognition System for Dementia in Smart Homes based on Wearable Sensor Data	C. Su, L. Fu, Y. Chien, T. Li		2018	22	The highly developed medical technology has increased the average human life span, but also speeds up the process of the world's population aging. In the next few decades, Dementia will affect a considerably increasing number of the elderly. Taking care of the person with dementia is an overwhelming task and can cause physical, emotional and economic pressures to families and caregivers. This wor…	Health AND wearables	IEEE Xplore	2018 IEEE Symposium Series on Computational Intelligence (SSCI)	Department of Computer Science, Jiangyin Polytechnic College, Wuxi, China;Department of Computer Science and Information Engineering, National Taiwan University, Taipei, Taiwan;Department of Computer Science and Information Engineering, National Taiwan University, Taipei, Taiwan;Department of Computer Science and Information Engineering, National Taiwan University, Taipei, Taiwan	2	Taiwan;China	2	4	sufuchien2018activity	3	6	acceptance,adoption,technology adoption	monitoring		data analytics,sensor
10.1109/BSN.2018.8329695	https://ieeexplore.ieee.org/stamp/stamp.jsp?arnumber=8329695	Application-driven dynamic power management for self-powered vigilant monitoring	D. Fan, L. L. Ruiz, J. Lach		2018	18	While body sensor networks (BSNs) have proven to be a feasible solution for long-term vigilant health monitoring, limited battery life remains one of the main factors that has impeded their widespread adoption. Energy harvesting technologies bring an opportunity to address this issue by enabling the development of self-powered BSNs. However, the dynamic nature of energy harvesting sources poses a…	Health AND wearables	IEEE Xplore	2018 IEEE 15th International Conference on Wearable and Implantable Body Sensor Networks (BSN)	Charles L. Brown Department of Electrical and Computer Engineering, UVA Center for Wireless Health, University of Virginia, Charlottesville, VA 22911 USA;Charles L. Brown Department of Electrical and Computer Engineering, UVA Center for Wireless Health, University of Virginia, Charlottesville, VA 22911 USA;Charles L. Brown Department of Electrical and Computer Engineering, UVA Center for Wireless…	1	United States	1	3	fanruiz2018dynamic	3	6	acceptance,adoption,technology adoption	monitoring		battery,sensor
10.1109/ICC.2018.8423001	https://ieeexplore.ieee.org/stamp/stamp.jsp?arnumber=8423001	SensoRing: An Integrated Wearable System for Continuous Measurement of Physiological Biomarkers	M. S. Mahmud, H. Wang, H. Fang		2018	18	Advancements in miniaturized electronics and smart sensors combined with a broad platform of smart phones, big data, cloud service and wireless communication have not only empowered wearable technology, they have also increased users life expectancy. This is done through a range of applications including; tracking physical activity, personalized health care, and recommendations for enhancing user…	Health AND wearables	IEEE Xplore	2018 IEEE International Conference on Communications (ICC)		1	Unknown	1	3	mahmud2018sensoring	3	6		monitoring,recommendation	reliability	cloud,communication,sensor
10.1109/WF-IoT.2018.8355234	https://ieeexplore.ieee.org/stamp/stamp.jsp?arnumber=8355234	WE-Safe: A wearable IoT sensor node for safety applications via LoRa	F. Wu, C. Rüdiger, J. Redouté, M. R. Yuce		2018	18	This paper presents a wearable Internet of Things (IoT) sensor node aimed at monitoring harmful environmental conditions for safety applications via LoRa wireless technology. The proposed sensor node is low-power and supports multiple environmental sensors. A LoRa based gateway is used to connect sensors to the Internet. We mainly focus on monitoring carbon monoxide, carbon dioxide, ultraviolet, …	Health AND wearables	IEEE Xplore	2018 IEEE 4th World Forum on Internet of Things (WF-IoT)	Department of Electrical and Computer Systems Engineering, Monash University, Melbourne, Victoria, Australia;Department of Civil Engineering, Monash University, Melbourne, Victoria, Australia;Department of Electrical and Computer Systems Engineering, Monash University, Melbourne, Victoria, Australia;Department of Electrical and Computer Systems Engineering, Monash University, Melbourne, Victoria,…	2	Australia	1	4	wurdiger2018a	3	6		monitoring	reliability,safety	cloud,sensor,transmission
10.1109/ICECA.2018.8474880	https://ieeexplore.ieee.org/stamp/stamp.jsp?arnumber=8474880	Development of Clinical Detection System for Tonic-Clonic Seizures using New Wearable Sensors	M. Thomas, E. Hassan, K. Jeong, J. Perumpillichira		2018	15	This paper presents the development and testing of a new wireless body area network (WBAN) designed specifically for remote patient monitoring for detection of generalized tonic-clonic seizures (GTCS). The WBAN is comprised of four, triaxial accelerometer sensors worn on arms and legs. Commercial medical sensor modules were used as benchmarks to validate and calibrate the wearable sensors data. E…	Health AND wearables	IEEE Xplore	2018 Second International Conference on Electronics, Communication and Aerospace Technology (ICECA)	Electrical and Computer Engineering Technology, Mohawk College, Ontario;Electrical and Computer Engineering Technology, Mohawk College, Ontario;Computer Technology, Mohawk College, Ontario;Division of Neurology, McMaster University& Hamilton Health Sciences, Ontario	3	Unknown	1	4	thomas2018development	3	6		detection,monitoring	security	communication,data analytics,sensor
10.1109/ICEAST.2018.8434444	https://ieeexplore.ieee.org/stamp/stamp.jsp?arnumber=8434444	Wearable Sensor of Humanoid Robot-Based Textile Chemical Sensors for Odor Detection and Tracking	T. Eamsa-ard, T. Seesaard, T. Kerdcharoen		2018	12	This paper revealed the development and implementation of the wearable sensors based on transient responses of textile chemical sensors for odorant detection system as wearable sensor of humanoid robot. The textile chemical sensors consist of nine polymer/CNTs nano-composite gas sensors which can be divided into three different prototypes of the wearable humanoid robot; (i) human axillary odor mo…	Health AND wearables	IEEE Xplore	2018 International Conference on Engineering, Applied Sciences, and Technology (ICEAST)	Center of Nanoscience and Nanotechnology, Faculty of Science, Mahidol University, Materials Science and Engineering Programme, Bangkok, 10400, Thailand;Faculty of Science and Technology, Kanchanaburi Rajabhat University, Department of Physics, Kanchanaburi, 71190, Thailand;Faculty of science, Mahidol University, NANOTEC Center of Excellence at Mahidol University, National Nanotechnology Center, D…	3	Thailand	1	3	seesaard2018wearable	3	6		detection,monitoring	safety,security	communication,sensor
10.1016/j.midw.2018.07.016	https://www.ncbi.nlm.nih.gov/pubmed/30125782	`It makes sense and it works': Maternity care providers' perspectives on the feasibility of a group antenatal care model (Pregnancy Circles).	Hunter Louise, Da Motta Giordana, McCourt Christine, Wiseman Octavia, Rayment Juliet, Haora Penny, Wiggins Meg, Harden Angela	2018/08/02	2018	-1	To test the feasibility of introducing a group antenatal care initiative Pregnancy Circles in an area with high levels of social deprivation and cultural diversity by exploring the views and experiences of midwives and other maternity care providers in the locality before and after the implementation of a test run of the group model i Pre implementation semi structured interviews with local stake…	Health AND enhanced support environment	NCBI:PubMed	Midwifery	Centre for Maternal and Child Health Research, School of Health Sciences, City, University of London, Myddelton Street, London EC1R 1UW, UK. Electronic address: lhunter@brookes.ac.uk.;Centre for Maternal and Child Health Research, School of Health Sciences, City, University of London, Myddelton Street, London EC1R 1UW, UK. Electronic address: Giordanamotta@city.ac.uk.;Centre for Maternal and Chil…	9	United Kingdom	1	8	hunter2018it	3	6	acceptance,privacy		safety,security	communication,sensor
31 October 2017	https://link.springer.com/chapter/10.1007/978-3-319-68392-8_3	Ambient Intelligence by ATML Rules in BackHome	Eloi Casals,José Alejandro Cordero,Stefan Dauwalder,Juan Manuel Fernández,Marc Solà,Eloisa Vargiu,Felip Miralles	2018	2018	0	Applying ambient intelligence to assistive technologies and remote monitoring systems is a challenging task, especially in the field of healthcare. In this chapter, we focus on how ambient intelligence has been implemented within the telemonitoring and home support system developed in BackHome, an EU project that aims to study the transition from the hospital to the home for people with disabilit…	Health AND ambient assisted living	Springer		Barcelona Digital Technology Center Barcelona Spain;Eurecat Technology Center, eHealth Unit Barcelona Spain	2	Spain	1	7	eloicasals2018ambient	3	6	acceptance,adoption,technology adoption	detection,monitoring		sensor
26 August 2018	https://link.springer.com/chapter/10.1007/978-3-030-00060-8_13	Analysing Opportunities and Challenges of Integrated Blockchain Technologies in Healthcare	Ebru Gökalp,Mert Onuralp Gökalp,Selin Çoban,P. Erhan Eren	2018	2018	0	Blockchain is a disruptive technology with the potential to have a significant impact on business models and industries, similar to the adoption of Internet. Blockchain promotes distributed, open, inclusive, immutable, and secure architectural approaches, instead of centralized, hidden, exclusive, and alterable alternatives. The adoption of blockchain in the healthcare domain offers promising sol…	Health AND wearables	Springer		Informatics Institute Middle East Technical University Ankara Turkey	1	Turkey	1	4	ebrugkalp2018analysing	3	6	acceptance,adoption,privacy,technology adoption		security	communication
30 October 2018	https://link.springer.com/chapter/10.1007/978-3-030-03421-4_29	Assuring Intelligent Ambient Assisted Living Solutions by Statistical Model Checking	Ashalatha Kunnappilly,Raluca Marinescu,Cristina Seceleanu	2018	2018	0	A modern way of enhancing elderly people’s quality of life is by employing various Ambient Assisted Living solutions that facilitate an independent and safe living for their users. This is achieved by integrating computerized functions such as health and home monitoring, fall detection, reminders, etc. Such systems are safety critical, therefore ensuring at design time that they operate correctly…	Health AND ambient assisted living	Springer		Malardalen University Vasteras Sweden	1	Sweden	1	3	ashalatha2018assuring	3	6		detection,monitoring	safety	cloud,data analytics,sensor
23 October 2018	https://link.springer.com/chapter/10.1007/978-3-030-00178-0_15	Data Protection in Elderly Health Care Platforms	Angelo Costa,Aliaksandra Yelshyna,Teresa C. Moreira,Francisco C. P. Andrade,Vicente Julian,Paulo Novais	2018	2018	0	Ambient Assisted Living provides solutions to the increasing cognitive problems that affect the elderly population. To provide all features possible, Ambient Assisted Living projects require access to personal and private information of their users. Currently, the legal issues arisen in Ambient Assisted Living are a hot topic in the European Union, especially aspects regarding unsupervised data p…	Health AND ambient assisted living	Springer		Centro ALGORITMI University of Minho Braga Portugal;School of Law University of Minho Braga Portugal;Departamento de Sistemas Informaticos y Computacion Universitat Politecnica de Valencia Valencia Spain	3	Spain;Portugal	2	6	angelo2018data	3	6	privacy		protection,safety,security	data analytics,transmission
10.1109/ICCONS.2017.8250517	https://ieeexplore.ieee.org/stamp/stamp.jsp?arnumber=8250517	Smart secure system for human health monitoring	R. N. Nair, K. A. Kiran		2017	5	As the population is expanding around the world, there is an immense need to provide appropriate medical assistance to them. To meet this need, sensors are one such revolution which can be used to monitor a large population in a simple manner. The main idea of this paper is to provide a secure way of monitoring a patient0s health [very confidential data] in a real time process. The system uses ME…	Health AND wearables	IEEE Xplore	2017 International Conference on Intelligent Computing and Control Systems (ICICCS)	Dept. Electronics and Communication, Rajagiri School of Engineering and Technology, Cochin, Kerala, India;Dept. Electronics and Communication, Rajagiri School of Engineering and Technology, Cochin, Kerala, India	1	India	1	2	nairkiran2017smart	3	6		monitoring	security	cloud,data analytics,sensor,transmission
10.1109/TNET.2016.2616724	https://ieeexplore.ieee.org/stamp/stamp.jsp?arnumber=7725492	A Software-Defined Ultrasonic Networking Framework for Wearable Devices	G. E. Santagati, T. Melodia		2017	49	Wearable medical devices with wireless capabilities have become the cornerstone of many revolutionary digital health applications that promise to predict and treat major diseases by acquiring and processing physiological information. Existing wireless wearable devices are connected through radio frequency electromagnetic wave carriers based on standards, such as Bluetooth or Wi-Fi. However, these…	Health AND wearables	IEEE Xplore	IEEE/ACM Transactions on Networking	Department of Electrical and Computer Engineering, Northeastern University, Boston, MA, USA;Department of Electrical and Computer Engineering, Northeastern University, Boston, MA, USA	1	United States	1	2	santagati2017a	3	6	privacy		security	communication,data analytics,sensor,transmission
10.1109/CIC.2017.00050	https://ieeexplore.ieee.org/stamp/stamp.jsp?arnumber=8181511	An Access Control Framework for Cloud-Enabled Wearable Internet of Things	S. Bhatt, F. Patwa, R. Sandhu		2017	48	Internet of Things (IoT) has become a pervasive and diverse concept in recent years. IoT applications and services have given rise to a number of sub-fields in the IoT space. Wearable technology, with its particular set of characteristics and application domains, has formed a rapidly growing sub-field of IoT, viz., Wearable Internet of Things (WIoT). While numerous wearable devices are available …	Health AND wearables	IEEE Xplore	2017 IEEE 3rd International Conference on Collaboration and Internet Computing (CIC)		1	Unknown	1	3	bhattpatwa2017an	3	6	acceptance,adoption,privacy,technology adoption	monitoring	security
10.1109/CSCI.2017.334	https://ieeexplore.ieee.org/stamp/stamp.jsp?arnumber=8561099	A Secure and Smart Framework for Monitoring Infants' Safety	K. Ghazinour, J. Kim, X. Lian		2017	4	In this paper, we propose an affordable secure and smart framework which utilizes sensors to measure both infants and surrounding conditions, detects abnormal events of Sudden Unexpected Infant Deaths (SUID), and triggers to alarm the parents when the infants need special attention. The framework also provides crucial information to the healthcare providers to make more informed decision, and the…	Health AND wearables	IEEE Xplore	2017 International Conference on Computational Science and Computational Intelligence (CSCI)		1	Unknown	1	3	ghazinour2017a	3	6		detection,monitoring	safety,security	cloud,sensor
10.1109/UIC-ATC.2017.8397609	https://ieeexplore.ieee.org/stamp/stamp.jsp?arnumber=8397609	A cyber-physical approach to trustworthy operation of health monitoring systems	K. K. Venkatasubramanian, A. Banerjee, S. K. S. Gupta, R. J. Walls		2017	21	Continuous health monitoring system (CHMS) are a collection of networked sensing devices that continuously monitor a user who is carrying them. The sensors can be worn by the user (e.g., fitbit or jawbone) or be part of a device that user carries (e.g., smartphones). Trustworthy operation is essential for CHMS due to the sensitive nature of the information they collect and the wireless transmissi…	Health AND wearables	IEEE Xplore	2017 IEEE SmartWorld, Ubiquitous Intelligence & Computing, Advanced & Trusted Computed, Scalable Computing & Communications, Cloud & Big Data Computing, Internet of People and Smart City Innovation (SmartWorld/SCALCOM/UIC/ATC/CBDCom/IOP/SCI)	Worcester Polytechnic Institute;Arizona State University;Arizona State University;Worcester Polytechnic Institute	2	United States	1	4	venkatasubramanian2017a	3	6		monitoring	security	cloud,protocol,sensor,transmission
10.1109/CSCI.2017.304	https://ieeexplore.ieee.org/stamp/stamp.jsp?arnumber=8561069	Context Sensitive Health Monitoring Using Fog Computing	P. Hameed, A. Paul		2017	17	Health informatics has become one of the most researched area when it comes to application of Wireless Sensor Networks (WSNs). Wireless and wearable sensors have become prevalent devices to monitor patients at risk for chronic diseases. This helps ascertain that patients comply by the treatment plans and also safeguard them during sudden attacks. The amount of data that is gathered from various s…	Health AND wearables	IEEE Xplore	2017 International Conference on Computational Science and Computational Intelligence (CSCI)		1	Unknown	1	2	hameed2017context	3	6		monitoring	security	cloud,data analytics,fog,sensor
10.1109/EMBC.2017.8036748	https://ieeexplore.ieee.org/stamp/stamp.jsp?arnumber=8036748	Wearable health monitoring using capacitive voltage-mode Human Body Communication	S. Maity, D. Das, S. Sen		2017	16	Rapid miniaturization and cost reduction of computing, along with the availability of wearable and implantable physiological sensors have led to the growth of human Body Area Network (BAN) formed by a network of such sensors and computing devices. One promising application of such a network is wearable health monitoring where the collected data from the sensors would be transmitted and analyzed t…	Health AND wearables	IEEE Xplore	2017 39th Annual International Conference of the IEEE Engineering in Medicine and Biology Society (EMBC)	School of Electrical and Computer Engineering, Purdue University, United States of America;School of Electrical and Computer Engineering, Purdue University, United States of America;School of Electrical and Computer Engineering, Purdue University, United States of America	1	United States	1	3	maitydas2017wearable	3	6		monitoring	reliability,security	communication,sensor,transmission
10.1109/BHI.2017.7897221	https://ieeexplore.ieee.org/stamp/stamp.jsp?arnumber=7897221	Wrist sensors — An application to acquire sensory data from Android Wear® smartwatches for connected health	V. Kilintzis, C. Maramis, N. Maglaveras		2017	15	In our days where P4 (predictive, preventive, personalized, and participatory) medicine is recognized as a promising sustainable solution to the problems of healthcare systems, there is an evident demand for individual-level biological, physical, behavioral or environmental data to support the development of efficient P4 medicine interventions. The self-acquisition of such data with the help of w…	Health AND wearables	IEEE Xplore	2017 IEEE EMBS International Conference on Biomedical & Health Informatics (BHI)	Lab of Computing and Medical Informatics, Dept. Medicine, Aristotle University of Thessaloniki and the Institute of Applied Biosciences, Centre for Research & Technology Hellas;Lab of Computing and Medical Informatics, Dept. Medicine, Aristotle University of Thessaloniki and the Institute of Applied Biosciences, Centre for Research & Technology Hellas;Lab of Computing and Medical Informatics, Dep…	1	Unknown	1	3	kilintzis2017wrist	3	6	acceptance,adoption,technology adoption	detection		communication,sensor
10.1109/CCECE.2017.7946639	https://ieeexplore.ieee.org/stamp/stamp.jsp?arnumber=7946639	Wearable device for increasing the slow wave sleep stage by electrocutaneous stimulation	F. Dauz, E. Strumban, R. G. Maev		2017	12	Insufficient sleep has been found to be associated with a wide range of negative health and social outcomes. The pharmacological approach to this problem often raise issues related to dependence and residual daytime side effects. An alternative approach offering a potential solution to sleep deprivation is a non-pharmacological technique based on applying electrocutaneous stimulation during the s…	Health AND wearables	IEEE Xplore	2017 IEEE 30th Canadian Conference on Electrical and Computer Engineering (CCECE)	Department of Electrical and Computer Engineering, University of Windsor, Ontario, Canada;Institute for Diagnostic Imaging Research, University of Windsor, Ontario, Canada;Department of Electrical and Computer Engineering, University of Windsor, Ontario, Canada	2	Canada	1	3	dauzstrumban2017wearable	3	6		detection,monitoring	reliability	cloud,data analytics,sensor
10.3390/s17020254	https://www.ncbi.nlm.nih.gov/pubmed/28134824	A New, Adaptable, Optical High-Resolution 3-Axis Sensor.	Buchhold Niels, Baumgartner Christian	2017/01/27	2017	-1	This article presents a new optical multi functional high resolution 3 axis sensor which serves to navigate and can for example replace standard joysticks in medical devices such as electric wheelchairs surgical robots or medical diagnosis devices A light source e g a laser diode is affixed to a movable axis and projects a random geometric shape on an image sensor CMOS or CCD The downstream micro…	Health AND assistive engineering	NCBI:PubMed	Sensors (Basel, Switzerland)	Institute for Health Care Engineering, Graz University of Technology, Rechbauerstraße 12, 8010 Graz, Austria. 0603591990@t-online.de.;Institute for Health Care Engineering, Graz University of Technology, Rechbauerstraße 12, 8010 Graz, Austria. christian.baumgartner@tugraz.at.	2	Austria	1	2	buchhold2017a20	3	6		recommendation	protection,reliability,safety,security	sensor
10.1016/j.ijfoodmicro.2017.03.012	https://www.ncbi.nlm.nih.gov/pubmed/28364623	African fermented dairy products - Overview of predominant technologically important microorganisms focusing on African Streptococcus infantarius variants and potential future applications for enhanced food safety and security.	Jans Christoph, Meile Leo, Kaindi Dasel Wambua Mulwa, Kogi-Makau Wambui, Lamuka Peter, Renault Pierre, Kreikemeyer Bernd, Lacroix Christophe, Hattendorf Jan, Zinsstag Jakob, Schelling Esther, Fokou Gilbert, Bonfoh Bassirou	2017/03/21	2017	-1	Milk is a major source of nutrients but can also be a vehicle for zoonotic foodborne diseases especially when raw milk is consumed In Africa poor processing and storage conditions contribute to contamination outgrowth and transmission of pathogens which lead to spoilage reduced food safety and security Fermentation helps mitigate the impact of poor handling and storage conditions by enhancing she…	Health AND enhanced life environment	NCBI:PubMed	International journal of food microbiology	Laboratory of Food Biotechnology, Institute of Food Nutrition and Health, Department of Health Science and Technology, ETH Zurich, LFV C22, Schmelzbergstrasse 7, 8092 Zurich, Switzerland.;Laboratory of Food Biotechnology, Institute of Food Nutrition and Health, Department of Health Science and Technology, ETH Zurich, LFV C22, Schmelzbergstrasse 7, 8092 Zurich, Switzerland.;Department of Food Scie…	8	France;Comoros;Germany;Kenya;Switzerland	5	13	janschristoph2017african	3	6	acceptance,technology acceptance		safety,security	data analytics,transmission
10.1002/14651858.CD009627.pub2	https://www.ncbi.nlm.nih.gov/pubmed/28602027	Assistive technology for memory support in dementia.	Van der Roest Henriëtte G, Wenborn Jennifer, Pastink Channah, Dröes Rose-Marie, Orrell Martin	2017/06/11	2017	-1	The sustained interest in electronic assistive technology in dementia care has been fuelled by the urgent need to develop useful approaches to help support people with dementia at home Also the low costs and wide availability of electronic devices make it more feasible to use electronic devices for the benefit of disabled persons Information Communication Technology ICT devices designed to suppor…	Health AND assistive technologies	NCBI:PubMed	The Cochrane database of systematic reviews	Department of General Practice and Elderly Care Medicine, EMGO Institute for Health and Care Research, VU University Medical Center, PO Box 7057, Amsterdam, Netherlands, 1007 MB.	1	Netherlands	1	5	vander2017assistive	3	6	acceptance,adoption,technology adoption		reliability,safety	communication
10.1089/tmj.2016.0258	https://www.ncbi.nlm.nih.gov/pubmed/28771398	ROBIN, a Telepresence Robot to Support Older Users Monitoring and Social Inclusion: Development and Evaluation.	Cortellessa Gabriella, Fracasso Francesca, Sorrentino Alessandra, Orlandini Andrea, Bernardi Giulio, Coraci Luca, De Benedictis Riccardo, Cesta Amedeo	2017/08/03	2017	-1	This article describes an enhanced telepresence robot named ROBIN part of a telecare system derived from the GIRAFFPLUS project for supporting and monitoring older adults at home ROBIN is integrated in a sensor rich environment that aims to continuously monitor physical and psychological wellbeing of older persons living alone The caregivers formal informal can communicate through it with their a…	Health AND ambient assisted living	NCBI:PubMed	Telemedicine journal and e-health : the official journal of the American Telemedicine Association	CNR-Italian National Research Council, Institute of Cognitive Sciences and Technologies , Rome, Italy .;CNR-Italian National Research Council, Institute of Cognitive Sciences and Technologies , Rome, Italy .;CNR-Italian National Research Council, Institute of Cognitive Sciences and Technologies , Rome, Italy .;CNR-Italian National Research Council, Institute of Cognitive Sciences and Technologies…	1	Italy	1	8	cortellessa2017robin	3	6	acceptance,adoption,technology adoption	monitoring		communication,sensor
10.1186/s12910-017-0183-z	https://www.ncbi.nlm.nih.gov/pubmed/28376811	Smart homes, private homes? An empirical study of technology researchers' perceptions of ethical issues in developing smart-home health technologies.	Birchley Giles, Huxtable Richard, Murtagh Madeleine, Ter Meulen Ruud, Flach Peter, Gooberman-Hill Rachael	2017/04/04	2017	-1	Smart home technologies comprising environmental sensors wearables and video are attracting interest in home healthcare delivery Development of such technology is usually justified on the basis of the technology s potential to increase the autonomy of people living with long term conditions Studies of the ethics of smart homes raise concerns about privacy consent social isolation and equity of ac…	Health AND wearables	NCBI:PubMed	BMC medical ethics	Centre for Ethics in Medicine, University of Bristol, Bristol, UK. giles.birchley@bristol.ac.uk.;Centre for Ethics in Medicine, University of Bristol, Bristol, UK.;Policy, Ethics and Life Sciences, Newcastle University, Newcastle, UK.;Centre for Ethics in Medicine, University of Bristol, Bristol, UK.;Department of Computer Science, University of Bristol, Bristol, UK.;School of Clinical Sciences, …	5	United Kingdom	1	6	birchley2017smart	3	6	acceptance,privacy,technology acceptance	monitoring		communication,sensor
10.1186/s12887-017-0917-6	https://www.ncbi.nlm.nih.gov/pubmed/28693450	Transition to parenthood in the neonatal care unit: a qualitative study and conceptual model designed to illuminate parent and professional views of the impact of webcam technology.	Kerr Susan, King Caroline, Hogg Rhona, McPherson Kerri, Hanley Janet, Brierton Maggie, Ainsworth Sean	2017/07/11	2017	-1	Complications during pregnancy childbirth and or the postnatal period may result in the admission of a baby to a neonatal unit NNU While the survival and long term prospects of high risk infants are enhanced by admission the enforced separation of the parent and child may have psychological consequences for both There is a need to develop and evaluate interventions to help parents feel closer to …	Health AND enhanced life environment	NCBI:PubMed	BMC pediatrics	School of Health & Life Sciences, Glasgow Caledonian University, Cowcaddens Road, Glasgow, G4 OBA, Scotland. s.m.kerr@gcu.ac.uk.;School of Health & Life Sciences, Glasgow Caledonian University, Cowcaddens Road, Glasgow, G4 OBA, Scotland.;National Health Service (NHS) Greater Glasgow & Clyde, West House, Gartnavel Royal Hospital, 1055 Greater Western Road, Glasgow, G12 0YN, Scotland.;School of Hea…	5	United Kingdom	1	7	kerrsusan2017transition	3	6	acceptance,adoption,technology adoption	monitoring		data analytics,transmission
10.1109/ICInfA.2016.7831995	https://ieeexplore.ieee.org/stamp/stamp.jsp?arnumber=7831995	Design and development of a ubiquitous healthcare monitoring system based on Android platform and ISO/IEEE 11073 standards	X. Chen, X. Bao, Z. Fang, S. Xia		2016	9	With the growth of aging populations in both developed and developing countries and the increase of noncommunicable disease, the contradiction between increasing healthcare demands and the shortage of medical specialists have become more and more serious. Wearable personal health devices (PHDs) provide a good solution to this problem. But due to the proprietary interface and data protocol, the co…	Health AND wearables	IEEE Xplore	2016 IEEE International Conference on Information and Automation (ICIA)	State Key Laboratory of Transducer Technology, Institute of Electronics, Chinese Academy of Sciences, Beijing, 100190, China;State Key Laboratory of Transducer Technology, Institute of Electronics, Chinese Academy of Sciences, Beijing, 100190, China;State Key Laboratory of Transducer Technology, Institute of Electronics, Chinese Academy of Sciences, Beijing, 100190, China;State Key Laboratory of …	1	China	1	4	chenbao2016design	3	6	acceptance,adoption	monitoring		data analytics,protocol,sensor
10.1109/TBCAS.2016.2519523	https://ieeexplore.ieee.org/stamp/stamp.jsp?arnumber=7471436	Wearable Noncontact Armband for Mobile ECG Monitoring System	V. P. Rachim, W. Chung		2016	54	One of the best ways to obtain health information is from an electrocardiogram (ECG). Through an ECG, characteristics such as patients' heartbeats, heart conditions, and heart disease can be analyzed. Unfortunately, most available healthcare devices do not provide clinical data such as information regarding patients' heart activities. Many researchers have tried to solve this problem by inventing…	Health AND wearables	IEEE Xplore	IEEE Transactions on Biomedical Circuits and Systems	Department of Electronic Engineering, Pukyong National University, Busan, South Korea;Department of Electronic Engineering, Pukyong National University, Busan, South Korea	1	South Korea	1	2	rachim2016wearable	3	6		detection,monitoring	reliability	protocol,sensor,transmission
ieeexploreieeeorgstampstampjsparnumber7527912	https://ieeexplore.ieee.org/stamp/stamp.jsp?arnumber=7527912	Activity recognition based on inertial sensors for Ambient Assisted Living	K. Davis, E. Owusu, V. Bastani, L. Marcenaro, J. Hu, C. Regazzoni, L. Feijs		2016	53	Ambient Assisted Living (AAL) aims to create innovative technical solutions and services to support independent living among older adults, improve their quality of life and reduce the costs associated with health and social care. AAL systems provide health monitoring through sensor based technologies to preserve health and functional ability and facilitate social support for the ageing population…	Health AND ambient assisted living	IEEE Xplore	2016 19th International Conference on Information Fusion (FUSION)	Department of Industrial Design, Eindhoven University of Technology, Netherlands;Eindhoven Netherlands;Department of Electrical, Electronic, Telecommunications Engineering and Naval Architecture (DITEN), University of Genova, Genoa - Italy;Department of Electrical, Electronic, Telecommunications Engineering and Naval Architecture (DITEN), University of Genova, Genoa - Italy;Department of Industri…	3	Netherlands;Italy	2	7	davisowusu2016activity	3	6		detection,monitoring	reliability,safety	communication,sensor
10.1109/MeMeA.2016.7533699	https://ieeexplore.ieee.org/stamp/stamp.jsp?arnumber=7533699	Wearable textronic system for protecting elderly people	M. Frydrysiak, L. Tesiorowski		2016	26	A growing number of elderly people in Poland and Europe forces to look for new solutions for the continuous monitoring of people health state. This approach allows elderly for an action in case of dangerous situations for older patients' life (state before heart attack or stroke, etc.). The system for continuously monitoring the health state also allows a quick action of first contact doctors in …	Health AND wearables	IEEE Xplore	2016 IEEE International Symposium on Medical Measurements and Applications (MeMeA)	Faculty of Materials Technologies and Textile Design, Lodz University of Technology, Lodz, Poland;Faculty of Materials Technologies and Textile Design, Lodz University of Technology, Lodz, Poland	1	Poland	1	2	frydrysiak2016wearable	3	6		monitoring	protection,safety,security	battery,sensor
10.1109/ICIT.2016.7475063	https://ieeexplore.ieee.org/stamp/stamp.jsp?arnumber=7475063	Smart and wearable wireless sensors: Scenario analysis and communication issues	L. Dariz, M. Selvatici, M. Ruggeri, R. Abrishambaf		2016	22	Wireless Sensor Network is an emerging technology that is nowadays adopted in a wide range of applications. In this context, with the recent advancement in the microelectronics, communication and computation, smart and wearable wireless sensors are increasingly getting popular due to the low-cost and easy deployment. In this paper, a review of the main applications of the smart and wearable senso…	Health AND wearables	IEEE Xplore	2016 IEEE International Conference on Industrial Technology (ICIT)	IMAMOTER, CNR Ferrara, Italy;IMAMOTER, CNR Ferrara, Italy;IMAMOTER, CNR Ferrara, Italy;Department of Engineering Technology, Miami University, Hamilton, OH, 45011, USA	2	United States;Italy	2	4	darizselvatici2016smart	3	6	acceptance,adoption,technology adoption		security	communication,sensor
10.1109/ICBDSC.2016.7460334	https://ieeexplore.ieee.org/stamp/stamp.jsp?arnumber=7460334	NoC based advanced communication systems for smart city management programs: Application specific NoC topology for corrosion sensor networks — A case study	P. Indrani, K. Akilandeswari, S. P. Manoharan		2016	12	In smart cities, providing structural health care for multi-storey buildings and bridges are major challenges. Corrosion is the major cause of structural failures in civil infrastructures. Continuous monitoring is essential for timely actions like strengthening of reinforced concrete, repainting the structures using special paints to avoid further corrosion and for performing repairing works. The…	Health AND enhanced life environment	IEEE Xplore	2016 3rd MEC International Conference on Big Data and Smart City (ICBDSC)	Department of Computing, Middle East College, Sultanate of Oman;CSIR-Central Electrochemical Research Institute, Karaikudi, Tamilnadu, India - 630 006;CSIR-Central Electrochemical Research Institute, Karaikudi, Tamilnadu, India - 630 006	2	Oman;India	2	3	indrani2016noc	3	6	acceptance,adoption	monitoring		battery,communication,sensor
10.1109/GET.2016.7916693	https://ieeexplore.ieee.org/stamp/stamp.jsp?arnumber=7916693	Rfid based security platform for internet of things in health care environment	Jisha S, M. Philip		2016	11	Many Technology experts consider Internet of things as major step for the future endeavors that are going to happen in computer network field. According to CISCO, IoT can be considered as a situation or time where more things are connected to internet than human beings. Things represent the physical objects which are provided with unique identification numbers and their purpose is to collect and …	Health AND wearables	IEEE Xplore	2016 Online International Conference on Green Engineering and Technologies (IC-GET)	CSE, Toc H Institute of Science &amp;Technology, Ernakulam, India, 682313;CSE, Toc-H Institute of Science and Technology, Ernakulam, India, 682313	3	India	1	2	jishas2016rfid	3	6	acceptance,technology acceptance		security	protocol,sensor,transmission
10.1109/ISCAS.2016.7527503	https://ieeexplore.ieee.org/stamp/stamp.jsp?arnumber=7527503	Wearable mobile sensor and communication platform for the in-situ monitoring of lower limb health in amputees	N. Mathur, I. Glesk, A. Davidson, G. Paul, J. Banford, J. Irvine, A. Buis		2016	11	Monitoring the health of a residual limb in prosthesis is key to detect early signs of tissue injury, and could improve patient quality of life. However, monitoring at skin level could induce possible discomfort and irritation, making the skin susceptible for breakdown. The use of non-invasive sensor technologies within the flexible liner of the prosthetic device can alleviate these issues. The r…	Health AND wearables	IEEE Xplore	2016 IEEE International Symposium on Circuits and Systems (ISCAS)	Department of Electronic and Electrical Engineering, University of Strathclyde, Glasgow G1 1XW, UK;Department of Electronic and Electrical Engineering, University of Strathclyde, Glasgow G1 1XW, UK;Department of Electronic and Electrical Engineering, University of Strathclyde, Glasgow G1 1XW, UK;Department of Electronic and Electrical Engineering, University of Strathclyde, Glasgow G1 1XW, UK;Dep…	2	United Kingdom	1	7	mathur2016wearable	3	6		detection,monitoring	reliability	communication,sensor,transmission
10.1186/s12913-016-1379-5	https://www.ncbi.nlm.nih.gov/pubmed/27095102	Exploring the factors that influence the decision to adopt and engage with an integrated assistive telehealth and telecare service in Cambridgeshire, UK: a nested qualitative study of patient 'users' and 'non-users'.	Cook Erica J, Randhawa Gurch, Sharp Chloe, Ali Nasreen, Guppy Andy, Barton Garry, Bateman Andrew, Crawford-White Jane	2016/04/19	2016	-1	There is a political drive in the UK to use assistive technologies such as telehealth and telecare as an innovative and efficient approach to healthcare delivery However the success of implementation of such services remains dependent on the ability to engage the wider population to adopt these services It has been widely acknowledged that low acceptance of technology forms a key barrier to adopt…	Health AND assistive technologies	NCBI:PubMed	BMC health services research	Department of Psychology, University of Bedfordshire, Park Square, Luton, UK. erica.cook@beds.ac.uk.;Institute for Health Research, University of Bedfordshire, Putteridge Bury, Hitchin Road, Luton, UK.;Institute for Health Research, University of Bedfordshire, Putteridge Bury, Hitchin Road, Luton, UK.;Institute for Health Research, University of Bedfordshire, Putteridge Bury, Hitchin Road, Luton,…	5	United Kingdom	1	8	cookerica2016exploring	3	6	acceptance,adoption,technology acceptance,technology adoption		reliability	communication
10.1186/s12936-016-1257-y	https://www.ncbi.nlm.nih.gov/pubmed/27066829	It could be viral but you don't know, you have not diagnosed it: health worker challenges in managing non-malaria paediatric fevers in the low transmission area of Mbarara District, Uganda.	Johansson Emily White, Kitutu Freddy Eric, Mayora Chrispus, Awor Phyllis, Peterson Stefan Swartling, Wamani Henry, Hildenwall Helena	2016/04/11	2016	-1	In 2012 Uganda initiated nationwide deployment of malaria rapid diagnostic tests RDT as recommended by national guidelines Yet growing concerns about RDT non compliance in various settings have spurred calls to deploy RDT as part of enhanced support packages An understanding of how health workers currently manage non malaria fevers particularly for children and challenges faced in this work shoul…	Health AND enhanced support environment	NCBI:PubMed	Malaria journal	Department of Women's and Children's Health, Uppsala University, Uppsala, Sweden. emily.johansson@kbh.uu.se.	1	Sweden	1	7	johansson2016it	3	6	acceptance,adoption	detection,recommendation		communication,transmission
10.1016/j.jbi.2016.08.021	https://www.ncbi.nlm.nih.gov/pubmed/27586863	Modelling assistive technology adoption for people with dementia.	Chaurasia Priyanka, McClean Sally I, Nugent Chris D, Cleland Ian, Zhang Shuai, Donnelly Mark P, Scotney Bryan W, Sanders Chelsea, Smith Ken, Norton Maria C, Tschanz JoAnn	2016/08/30	2016	-1	Assistive technologies have been identified as a potential solution for the provision of elderly care Such technologies have in general the capacity to enhance the quality of life and increase the level of independence among their users Nevertheless the acceptance of these technologies is crucial to their success Generally speaking the elderly are not well disposed to technologies and have limite…	Health AND assistive engineering	NCBI:PubMed	Journal of biomedical informatics	School of Computing and Mathematics, University of Ulster, Newtownabbey, Co. Antrim, Northern Ireland BT37 0QB, United Kingdom. Electronic address: p.chaurasia@ulster.ac.uk.;School of Computing and Information Engineering, University of Ulster, Coleraine, Northern Ireland BT52 1SA, United Kingdom.;School of Computing and Mathematics, University of Ulster, Newtownabbey, Co. Antrim, Northern Irelan…	6	United Kingdom;United States	2	11	chaurasia2016modelling	3	6	acceptance,adoption,technology acceptance,technology adoption	recommendation		data analytics
10.1002/arch.21327	https://www.ncbi.nlm.nih.gov/pubmed/27062414	TRANSLATING ECOLOGY, PHYSIOLOGY, BIOCHEMISTRY, AND POPULATION GENETICS RESEARCH TO MEET THE CHALLENGE OF TICK AND TICK-BORNE DISEASES IN NORTH AMERICA.	Esteve-Gassent Maria D, Castro-Arellano Ivan, Feria-Arroyo Teresa P, Patino Ramiro, Li Andrew Y, Medina Raul F, de León Adalberto A Pérez, Rodríguez-Vivas Roger Iván	2016/04/06	2016	-1	Emerging and re emerging tick borne diseases threaten public health and the wellbeing of domestic animals and wildlife globally The adoption of an evolutionary ecology framework aimed to diminish the impact of tick borne diseases needs to be part of strategies to protect human and animal populations We present a review of current knowledge on the adaptation of ticks to their environment and the i…	Health AND enhanced life environment	NCBI:PubMed	Archives of insect biochemistry and physiology	Department of Veterinary Pathobiology, College of Veterinary Medicine and Biomedical Sciences, Texas A&M University, College Station, Texas, USA.;Department of Biology, College of Science and Engineering, Texas State University, San Marcos, Texas, USA.;Department of Biology, The University of Texas Rio Grande Valley, Edinburg, Texas, USA.;Department of Biology, The University of Texas Rio Grande …	7	United States	1	8	mariad2016translating	3	6	acceptance,adoption		protection,security	communication,transmission
10.1080/17483107.2016.1187671	https://www.ncbi.nlm.nih.gov/pubmed/27295543	Technology, design and dementia: an exploratory survey of developers.	Jiancaro Tizneem, Jaglal Susan B, Mihailidis Alex	2016/06/13	2016	-1	Despite worldwide surges in dementia we still know relatively little about the design of home technologies that support this population The purpose of this study was to investigate design considerations from the perspective of developers Participants including technical and clinical specialists were recruited internationally and answered web based survey questions comprising Likert type responses…	Health AND assistive engineering	NCBI:PubMed	Disability and rehabilitation. Assistive technology		1	Unknown	1	3	jiancaro2016technology	3	6	acceptance,adoption,technology acceptance,technology adoption	recommendation		protocol
27 November 2015	https://link.springer.com/article/10.1186/s12913-016-1379-5	Exploring the factors that influence the decision to adopt and engage with an integrated assistive telehealth and telecare service in Cambridgeshire, UK: a nested qualitative study of patient ‘users’ and ‘non-users’	Erica J. Cook,Gurch Randhawa,Chloe Sharp,Nasreen Ali,Andy Guppy,Garry Barton,Andrew Bateman,Jane Crawford-White	2016	2016	8	There is a political drive in the UK to use assistive technologies such as telehealth and telecare as an innovative and efficient approach to healthcare delivery. However, the success of implementation of such services remains dependent on the ability to engage the wider population to adopt these services. It has been widely acknowledged that low acceptance of technology, forms a key barrier to a…	Health AND assistive technologies	Springer	BMC Health Services Research	Department of Psychology University of Bedfordshire Luton UK;Institute for Health Research, University of Bedfordshire, Putteridge Bury Luton UK;Norwich Medical School, Faculty of Medicine and Health Sciences, Chancellor's Drive University of East Anglia Norwich UK;Cambridgeshire Community Services NHS Trust Saint Ives UK	4	United Kingdom	1	8	ericacook2016exploring	3	6	acceptance,adoption,technology acceptance,technology adoption		reliability	communication
22 April 2016	https://link.springer.com/article/10.1007/s12369-016-0351-1	A Cloud Robotics Solution to Improve Social Assistive Robots for Active and Healthy Aging	Manuele Bonaccorsi,Laura Fiorini,Filippo Cavallo,Alessandro Saffiotti,Paolo Dario	2016	2016	22	Technological innovation in robotics and ICT represents an effective solution to tackle the challenge of providing social sustainable care services for the ageing population. The recent introduction of cloud technologies is opening new opportunities for the provisioning of advanced robotic services based on the cooperation of a number of connected robots, smart environments and devices improved b…	Health AND assistive engineering	Springer	International Journal of Social Robotics	The BioRobotics Institute Scuola Superiore Sant'Anna Pisa Italy;Centre for Applied Autonomous Sensor Systems Örebro University Örebro Sweden	2	Sweden;Italy	2	5	manuele2016a	3	6	acceptance,adoption,technology adoption		reliability	cloud,communication
04 September 2015	https://link.springer.com/chapter/10.1007/978-81-322-2523-2_6	An Enhanced Security Pattern for Wireless Sensor Network	Venu Madhav Kuthadi,Rajalakshmi Selvaraj,Tshilidzi Marwala	2016	2016	0	Numerous schemes for data aggregation are done by encryption for privacy of data, and thus, homomorphism has been reviewed and designed on the wireless sensor network (WSN) to improve security. WSN is an emerging and challenging technology in the area of the research because of its vital scope with low power energy associated with it. Several application sensors collect information or data from d…	Health AND enhanced life environment	Springer		Department of AIS University of Johannesburg Johannesburg South Africa;Department of Computer Science BIUST Gaborone Botswana;Faculty of Engineering and the Built Environment University of Johannesburg Johannesburg South Africa	3	Botswana;South Africa	2	3	venumadhav2016an	3	6	privacy		protection,security	communication,protocol,sensor
10.1109/MCOM.2015.7010511	https://ieeexplore.ieee.org/stamp/stamp.jsp?arnumber=7010511	Ambient assisted living communications [Guest Editorial]	J. J. P. C. Rodrigues, S. Misra, H. Wang, Z. Zhu		2015	8	Nowadays taking care of elderly people and the disabled has become a very important but challenging task. Although the elderly have wisdom and wealth gathered from their life experiences, they require special assistance, higher health insurance costs, and even constant monitoring. By utilizing information process and communications technology, ambient assisted living (AAL) communications open up …	Health AND ambient assisted living	IEEE Xplore	IEEE Communications Magazine	Department of Informatics of the University of Beira Interior, Covilhã, Portugal;School of Information Technology at the Indian Institute of Technology Kharagpur;TCL Research America, San Jose, California;Department of Electrical and Computer Engineering, University of California, Davis	4	United States;Portugal	2	4	rodrigues2015ambient	3	6		monitoring	safety	communication,data analytics,sensor,transmission
10.1109/ASICON.2015.7517194	https://ieeexplore.ieee.org/stamp/stamp.jsp?arnumber=7517194	Design and implementation of a MAC protocol for a wearable monitoring system on human body	N. Li, K. Lin, S. Yong, X. Chen, X. Wang, X. Zhang		2015	8	Wearable sensor devices organized in a Wireless Body Area Network (WBAN) have been widely used in healthcare monitoring. However, energy efficiency and reliability are still major problems in this area. An efficient media access control (MAC) protocol is a promising solution. Traditional protocols are too generic and usually used in busy frequency band which are not suitable for a particular medi…	Health AND wearables	IEEE Xplore	2015 IEEE 11th International Conference on ASIC (ASICON)	The Key Lab of Integrated Microsystems Peking University Shenzhen Graduate School, Shenzhen 518055;The Key Lab of Integrated Microsystems Peking University Shenzhen Graduate School, Shenzhen 518055;The Key Lab of Integrated Microsystems Peking University Shenzhen Graduate School, Shenzhen 518055;The Key Lab of Integrated Microsystems Peking University Shenzhen Graduate School, Shenzhen 518055;The…	2	China	1	6	lilinyong2015design	3	6		monitoring	reliability	communication,protocol,sensor,transmission
10.1109/CODESISSS.2015.7331376	https://ieeexplore.ieee.org/stamp/stamp.jsp?arnumber=7331376	An approximate compressor for wearable biomedical healthcare monitoring systems	F. Samie, L. Bauer, J. Henkel		2015	38	Technology advancements as well as the Internet-of-Things paradigm enable the design of wearable personal healthcare monitoring systems. Ultra-low-power design is a challenging area for these battery-operated wearable devices, where the energy supply is limited and hardware resources are scarce. Some biomedical applications tolerate small errors in the values of the biosignal or small degradation…	Health AND wearables	IEEE Xplore	2015 International Conference on Hardware/Software Codesign and System Synthesis (CODES+ISSS)	Chair for Embedded Systems (CES) Karlsruhe Institute of Technology (KIT), Germany;Chair for Embedded Systems (CES) Karlsruhe Institute of Technology (KIT), Germany;Chair for Embedded Systems (CES) Karlsruhe Institute of Technology (KIT), Germany	1	Germany	1	3	samiebauer2015an	3	6	acceptance,technology acceptance	monitoring		battery,communication,transmission
10.1109/BSN.2015.7299404	https://ieeexplore.ieee.org/stamp/stamp.jsp?arnumber=7299404	Automatically detecting asymmetric running using time and frequency domain features	E. Mitchell, A. Ahmadi, N. E. O'Connor, C. Richter, E. Farrell, J. Kavanagh, K. Moran		2015	36	Human motion analysis technologies have been widely employed to identify injury determining factors and provide objective and quantitative feedback to athletes to help prevent injury. However, most of these technologies are: expensive, restricted to laboratory environments, and can require significant post processing. This reduces their ecological validity, adoption and usefulness. In this paper,…	Health AND wearables	IEEE Xplore	2015 IEEE 12th International Conference on Wearable and Implantable Body Sensor Networks (BSN)	Insight Center for Data Analytics, Dublin City University, Dublin, Ireland;Insight Center for Data Analytics, Dublin City University, Dublin, Ireland;Insight Center for Data Analytics, Dublin City University, Dublin, Ireland;Applied Sports Performance Research, School of Health and Human Performance, Dublin City University, Dublin, Ireland;Applied Sports Performance Research, School of Health and…	2	Ireland	1	7	mitchell2015automatically	3	6	acceptance,adoption,technology adoption	detection		data analytics,sensor
10.1109/WF-IoT.2015.7389029	https://ieeexplore.ieee.org/stamp/stamp.jsp?arnumber=7389029	Architecture of an IoT-based system for football supervision (IoT Football)	M. A. Ikram, M. D. Alshehri, F. K. Hussain		2015	29	Football, also called soccer, is one of the most popular sports in the world, if one considers the number of fans as well as the number of players. However, footballers face serious injuries during the match and even during training. Concussion, hypoglycemia, swallowing the tongue and shortness of breath are examples of the health problems footballers face, and in extreme cases, may lead to death…	Health AND enhanced life environment	IEEE Xplore	2015 IEEE 2nd World Forum on Internet of Things (WF-IoT)	Computer Science Department in University of College Al-Jamoum, Umm Al-Qura University, Saudi Arabia;Computers and Information Technology College, Taif University, Saudi Arabia;School of Software, Centre for Quantum Computation and Intelligent Systems, University of Technology, Sydney, New South Wales, Australia	3	Australia;Saudi Arabia	2	3	ikramalshehri2015architecture	3	6		detection,monitoring	protection,security	cloud,sensor
10.1109/ISVLSI.2015.46	https://ieeexplore.ieee.org/stamp/stamp.jsp?arnumber=7309578	Heterogeneous Error-Resilient Scheme for Spectral Analysis in Ultra-Low Power Wearable Electrocardiogram Devices	S. Basu, P. G. d. Valle, G. Karakonstantis, G. Ansaloni, D. Atienza		2015	20	Wearable devices performing advanced bio-signal analysis algorithms are aimed to foster a revolution in healthcare provision of chronic cardiac diseases. In this context, energy efficiency is of paramount importance, as long-term monitoring must be ensured while relying on a tiny power source. Operating at a scaled supply voltage, just above the threshold voltage, effectively helps in saving subs…	Health AND wearables	IEEE Xplore	2015 IEEE Computer Society Annual Symposium on VLSI		1	Unknown	1	5	basuvalle2015heterogeneous	3	6	acceptance,adoption	detection,monitoring	protection,security
10.1109/MeMeA.2015.7145262	https://ieeexplore.ieee.org/stamp/stamp.jsp?arnumber=7145262	Low power wearable system for vital signs measurement in all day long applications	A. Dionisi, D. Marioli, E. Sardini, M. Serpelloni		2015	14	In recent years, the demand for wearable devices has grown. This is due in large part to the ability to monitor in real time a critical state in the person's health in all daily activities. However, such devices have not yet had a significant development. This is because of some technological aspects not yet fully consolidated. One of these aspects is the battery power supply that due to the weig…	Health AND wearables	IEEE Xplore	2015 IEEE International Symposium on Medical Measurements and Applications (MeMeA) Proceedings	Dep. of Information Engineering, University of Brescia, Italy;Dep. of Information Engineering, University of Brescia, Italy;Dep. of Information Engineering, University of Brescia, Italy;Dep. of Information Engineering, University of Brescia, Italy	1	Italy	1	4	dionisi2015low	3	6	acceptance,adoption,technology adoption	monitoring		battery,transmission
10.1109/CASES.2015.7324559	https://ieeexplore.ieee.org/stamp/stamp.jsp?arnumber=7324559	Self-powered wearable sensor platforms for wellness	V. Misra, B. Calhoun, S. Bhansali, J. Lach, S. Datta, M. Ozturk, A. Bozkurt, O. Oralkan, J. Strohmaier		2015	0	Health care continues to be one of the biggest challenges facing our society. Factors such as lifestyle choices, genetics, aging, stress and environmental exposures play a critical role in determining health outcomes. Wearable technologies that can enable continuous/long-term personal health monitoring and personal environmental monitoring can empower users to make better lifestyle decisions and …	Health AND wearables	IEEE Xplore	2015 International Conference on Compilers, Architecture and Synthesis for Embedded Systems (CASES)	Department of ECE, North Carolina State Univ., United States;Department of ECE, University of Virginia, United States;Department of ECE, Florida International University, United States;Department of ECE, University of Virginia, United States;Department of EE, Pennsylvania State University, United States;Department of ECE, Bilkent University, Ankara, Turkey;Department of ECE, North Carolina State …	5	United States;Turkey	2	9	misracalhoun2015wearable	3	6	acceptance,adoption,technology adoption	monitoring		battery,sensor
10.1017/S0144686X15001269	https://www.ncbi.nlm.nih.gov/pubmed/28239211	Active subjects of passive monitoring: responses to a passive monitoring system in low-income independent living.	Berridge Clara	2015/11/13	2015	-1	Passive monitoring technology is beginning to be reimbursed by third party payers in the United States of America Given the low voluntary uptake of these technologies on the market it is important to understand the concerns and perspectives of users former users and non users In this paper the range of ways older adults relate to passive monitoring in low income independent living residences is p…	Health AND ambient assisted living	NCBI:PubMed	Ageing and society	OrderedDict([('Affiliation', 'Center for Gerontology and Healthcare Research, Brown University School of Public Health, Providence, Rhode Island, USA.')])	1	United States	1	1	berridge2015active	3	6	acceptance,adoption,privacy,technology adoption	monitoring	safety
10.1044/2015_AJA-14-0093	https://www.ncbi.nlm.nih.gov/pubmed/26649533	Apps for Hearing Science and Care.	Paglialonga Alessia, Tognola Gabriella, Pinciroli Francesco	2015/04/26	2015	-1	Our research aims at the identification and assessment of applications referred to as apps in the hearing health care domain This research forum article presents an overview of the current availability affordability and variety of hearing related apps The available apps were reviewed by searching on the leading platforms iOS Android Windows Phone stores using the keywords hearing audiology audio …	Health AND assistive technologies	NCBI:PubMed	American journal of audiology		1	Unknown	1	3	paglialonga2015apps	3	6	acceptance,adoption,privacy,technology adoption		safety	communication
10.3390/s150511725	https://www.ncbi.nlm.nih.gov/pubmed/26007727	Evaluation of Three State-of-the-Art Classifiers for Recognition of Activities of Daily Living from Smart Home Ambient Data.	Nef Tobias, Urwyler Prabitha, Büchler Marcel, Tarnanas Ioannis, Stucki Reto, Cazzoli Dario, Müri René, Mosimann Urs	2015/05/21	2015	-1	Smart homes for the aging population have recently started attracting the attention of the research community The health state of smart homes is comprised of many different levels starting with the physical health of citizens it also includes longer term health norms and outcomes as well as the arena of positive behavior changes One of the problems of interest is to monitor the activities of dail…	Health AND ambient assisted living	NCBI:PubMed	Sensors (Basel, Switzerland)		1	Unknown	1	8	neftobias2015evaluation	3	6		detection,monitoring	protection,security	communication,sensor
10 March 2015	https://link.springer.com/article/10.1186/s12911-015-0190-2	Using the Technology Acceptance Model to explore community dwelling older adults’ perceptions of a 3D interior design application to facilitate pre-discharge home adaptations	Arthur G. Money,Anita Atwal,Katherine L. Young,Yasmin Day,Lesley Wilson,Kevin G. Money	2015	2015	7	In the UK occupational therapy pre-discharge home visits are routinely carried out as a means of facilitating safe transfer from the hospital to home. Whilst they are an integral part of practice, there is little evidence to demonstrate they have a positive outcome on the discharge process. Current issues for patients are around the speed of home visits and the lack of shared decision making in t…	Health AND assistive engineering	Springer	BMC Medical Informatics and Decision Making	Department of Computer Science Brunel University Uxbridge UK;Department of Clinical Sciences Brunel University Uxbridge UK;Henley Business School, Greenlands Henley-on-Thames UK	3	United Kingdom	1	6	arthur2015using	3	6	acceptance,adoption,technology acceptance,technology adoption		safety	communication
10.1007/978-3-319-18191-2_6	https://link.springer.com/chapter/10.1007/978-3-319-18191-2_6	Evidence-Based Development Approach for Safe, Sustainable and Secure Mobile Medical App	Priyanka Bagade,Ayan Banerjee,Sandeep K. S. Gupta	2015	2015	2	According to industry surveys, by 2018, more than 1.7 billion smartphone and tablet users will have downloaded at least one mobile medical app (MMA) [40]. Such widespread adoption of smartphone based medical apps is opening new avenues for innovation, bringing MMAs to the forefront of low cost healthcare delivery. These apps often control human physiology and work on sensitive health data, thus i…	Health AND wearables	Springer		Arizona State University Arizona USA	1	United States	1	3	priyanka2015development	3	6	acceptance,adoption,privacy		safety,security	sensor
10.1109/JBHI.2013.2293059	https://ieeexplore.ieee.org/stamp/stamp.jsp?arnumber=6675775	Predictive Monitoring of Mobile Patients by Combining Clinical Observations With Data From Wearable Sensors	L. Clifton, D. A. Clifton, M. A. F. Pimentel, P. J. Watkinson, L. Tarassenko		2014	84	The majority of patients in the hospital are ambulatory and would benefit significantly from predictive and personalized monitoring systems. Such patients are well suited to having their physiological condition monitored using low-power, minimally intrusive wearable sensors. Despite data-collection systems now being manufactured commercially, allowing physiological data to be acquired from mobile…	Health AND wearables	IEEE Xplore	IEEE Journal of Biomedical and Health Informatics	Institute of Biomedical Engineering, Department of Engineering Science, University of Oxford, Oxford, U.K.;Institute of Biomedical Engineering, Department of Engineering Science, University of Oxford, Oxford, U.K.;Institute of Biomedical Engineering, Department of Engineering Science, University of Oxford, Oxford, U.K.;Nuffield Department of Anaesthetics , University of Oxford, Oxford, U.K.;Insti…	2	Unknown	1	5	clifton2014predictive	3	6	acceptance,adoption,intrusiveness	monitoring,recommendation		sensor
10.1109/MMM.2014.2356148	https://ieeexplore.ieee.org/stamp/stamp.jsp?arnumber=6954654	Hassle-Free Vitals: BioWireleSS for a Patient-Centric Health-Care Paradigm	S. K. Islam, A. Fathy, Y. Wang, M. Kuhn, M. Mahfouz		2014	82	Continuous monitoring of vital information via a wireless medium has become an integral part of next-generation health-care technologies. The benefits of a wireless monitoring technique include facilitating in-home care services, reduction of the cost of frequent visits to hospitals, and lightening of the burden to the elderly persons. The development of miniature, lightweight, and energy-efficie…	Health AND wearables	IEEE Xplore	IEEE Microwave Magazine	Dept of Electrical Eng and Computer Science, University of Tennessee, Knoxville, TN 37996-2250 USA;Dept of Electrical Eng and Computer Science, University of Tennessee, Knoxville, TN 37996-2250 USA;Dept of Electrical Eng and Computer Science, University of Tennessee, Knoxville, TN 37996-2250 USA;Dept of Mechanical, Aerospace and Biomedical Eng, University of Tennessee, Knoxville, TN 37996-2210 US…	2	United States	1	5	islamfathy2014vitals	3	6		monitoring	security	communication,data analytics,sensor,transmission
10.1109/EIT.2014.6871782	https://ieeexplore.ieee.org/stamp/stamp.jsp?arnumber=6871782	Wearable sensor data fusion for remote health assessment and fall detection	W. Yi, O. Sarkar, S. Mathavan, J. Saniie		2014	29	In this paper, we present the system architecture and design flow for remote user physiological data and movement detection using wearable sensor data fusion. Our design utilizes an Android smartphone to integrate and process multiple body sensor data to enhance the reliability for remote health diagnosis. Various sensor data such as body temperature, current geographical location, electrocardiog…	Health AND wearables	IEEE Xplore	IEEE International Conference on Electro/Information Technology	Department of Electrical and Computer Engineering Illinois Institute of Technology Chicago, Illinois, United States;Department of Electrical and Computer Engineering Illinois Institute of Technology Chicago, Illinois, United States;Department of Electrical and Computer Engineering Illinois Institute of Technology Chicago, Illinois, United States;Department of Electrical and Computer Engineering I…	1	United States	1	4	yisarkar2014wearable	3	6		detection,monitoring	reliability	communication,data analytics,sensor
10.1109/EMBC.2014.6944298	https://ieeexplore.ieee.org/stamp/stamp.jsp?arnumber=6944298	WELCOME — Innovative integrated care platform using wearable sensing and smart cloud computing for COPD patients with Comorbidities	I. Chouvarda, N. Y. Philip, P. Natsiavas, V. Kilintzis, D. Sobnath, R. Kayyali, J. Henriques, R. P. Paiva, A. Raptopoulos, O. Chételat, N. Maglaveras		2014	21	We propose WELCOME, an innovative integrated care platform using wearable sensors and smart cloud computing for Chronic Obstructive Pulmonary Disease (COPD) patients with co-morbidities. WELCOME aims to bring about a change in the reactive nature of the management of chronic diseases and its comorbidities, in particular through the development of a patient centred and proactive approach to COPD m…	Health AND wearables	IEEE Xplore	2014 36th Annual International Conference of the IEEE Engineering in Medicine and Biology Society	Laboratory of Medical Informatics, Medical School, Aristotle University of Thessaloniki, Thessaloniki 54124, Greece;Medical Information and Network Technologies research Centre (MINT), Digital Media for Health Group, Faculty of Science, Engineering and Computing, Kingston University, Penrhyn Road, Surrey KT1 2EE, UK;Laboratory of Medical Informatics, Medical School, Aristotle University of Thessa…	6	United Kingdom;Greece;Portugal;Switzerland	4	11	chouvarda2014welcome	3	6		detection,monitoring	security	cloud,data analytics,sensor
10.1109/ICCICCT.2014.6993101	https://ieeexplore.ieee.org/stamp/stamp.jsp?arnumber=6993101	ReTiHA: Real time health advice and action using smart devices	K. Dolui, S. Mukherjee, S. K. Datta, V. Rajamani		2014	17	In this paper we have explored the novel services that can be engendered with the use of Real Time Health Advice and Action (ReTiHA) through continuous monitoring of the patient for vital parameters, real time prognosis and medical advice. Our services are aimed at providing healthcare services in remote areas where rigid healthcare systems are unavailable through implementation of cost effective…	Health AND wearables	IEEE Xplore	2014 International Conference on Control, Instrumentation, Communication and Computational Technologies (ICCICCT)	St. Thomas' College of Engineering and Technology, Kolkata, India;St. Thomas' College of Engineering and Technology, Kolkata, India;EURECOM, Biot, France;College of Engineering, Trivandrum, India	3	France;India	2	4	doluimukherjee2014retiha	3	6		monitoring	reliability	cloud,communication,data analytics,sensor
10.1109/ICCICCT.2014.6993095	https://ieeexplore.ieee.org/stamp/stamp.jsp?arnumber=6993095	Design of a wireless health monitoring system based on M2M communication	A. Maurya, D. S. Bade		2014	13	Machine to machine (M2M) communication is commonly associated with telemedicine. Applications of M2M technology can be seen in - security and surveillance, building automation, supply chains and logistics management, however, M2M is best placed in healthcare. Nowadays healthcare is becoming a proactive approach characterized by, early detection, prevention, and long-term management of health cond…	Health AND wearables	IEEE Xplore	2014 International Conference on Control, Instrumentation, Communication and Computational Technologies (ICCICCT)	VIT Mumbai, India;Dept. of EXTC, VIT Mumbai, India	2	India	1	2	maurya2014design	3	6		detection,monitoring	security	communication,sensor,transmission
10.1109/MAP.2014.6821799	https://ieeexplore.ieee.org/stamp/stamp.jsp?arnumber=6821799	Miniature implantable and wearable on-body antennas: towards the new era of wireless body-centric systems [antenna applications corner]	S. Rao, N. Llombart, E. Moradi, K. Koski, T. Bjorninen, L. Sydanheimo, J. M. Rabaey, J. M. Carmena, Y. Rahmat-Samii, L. Ukkonen		2014	108	Wireless body-centric sensing systems have an important role in the fields of biomedicine, personal healthcare, safety, and security. Body-centric radio-frequency identification (RFID) technology provides a wireless and maintenance-free communication link between the human body and the surroundings through wearable and implanted antennas. This enables real-time monitoring of human vital signs eve…	Health AND wearables	IEEE Xplore	IEEE Antennas and Propagation Magazine	Northrop Grumman Aerosp. Syst., Redondo Beach, CA, USA;EEMCS, Delft Univ. of Technol., Delft, Netherlands;Dept. of Electron. &amp;Commun. Eng., Tampere Univ. of Technol., Tampere, Finland;Dept. of Electron. &amp;Commun. Eng., Tampere Univ. of Technol., Tampere, Finland;Dept. of Electron. &amp;Commun. Eng., Tampere Univ. of Technol., Tampere, Finland;Dept. of Electron. &amp;Commun. Eng., Tampere U…	6	Netherlands;United States;Finland	3	10	raollombart2014miniature	3	6		monitoring	safety,security	communication,sensor,transmission
10.1109/IMWS-BIO.2014.7032412	https://ieeexplore.ieee.org/stamp/stamp.jsp?arnumber=7032412	Autonomic body sensor networks	R. Yu, G. Yang, B. P. L. Lo		2014	10	Recent advances in Body Sensor Networks (BSNs) and ambient assistive technologies have facilitated the realisation of technology enabled assisted living. Integrating ambient sensors with wearable sensors will not only enable comprehensive health monitoring of the user, but by utilising network resources from ambient sensors, it could also greatly prolong the battery lifetime of wearable sensors, …	Health AND ambient assisted living	IEEE Xplore	2014 IEEE MTT-S International Microwave Workshop Series on RF and Wireless Technologies for Biomedical and Healthcare Applications (IMWS-Bio2014)	The Hamlyn Centre, Imperial College London, South Kensington Campus, London SW7 2AZ, United Kingdom;The Hamlyn Centre, Imperial College London, South Kensington Campus, London SW7 2AZ, United Kingdom;The Hamlyn Centre, Imperial College London, South Kensington Campus, London SW7 2AZ, United Kingdom	1	United Kingdom	1	3	yuyang2014autonomic	3	6	acceptance,adoption,technology adoption	monitoring		battery,sensor
10.3390/s140101598	https://www.ncbi.nlm.nih.gov/pubmed/24445411	Ontology-driven monitoring of patient's vital signs enabling personalized medical detection and alert.	Hristoskova Anna, Sakkalis Vangelis, Zacharioudakis Giorgos, Tsiknakis Manolis, De Turck Filip	2014/01/17	2014	-1	A major challenge related to caring for patients with chronic conditions is the early detection of exacerbations of the disease Medical personnel should be contacted immediately in order to intervene in time before an acute state is reached ensuring patient safety This paper proposes an approach to an ambient intelligence AmI framework supporting real time remote monitoring of patients diagnosed …	Health AND ambient intelligence	NCBI:PubMed	Sensors (Basel, Switzerland)	Internet Based Communication Networks and Services, Department of Information Technology-iMinds, Ghent University, Gaston Crommenlaan 8 Box 201, Ghent 9050, Belgium. anna.hristoskova@intec.ugent.be.;Internet Based Communication Networks and Services, Department of Information Technology-iMinds, Ghent University, Gaston Crommenlaan 8 Box 201, Ghent 9050, Belgium. sakkalis@ics.forth.gr.;Internet Ba…	5	Belgium	1	5	hristoskova2014monitoring	3	6	acceptance,adoption	detection,monitoring	reliability,safety
10 September 2014	https://link.springer.com/article/10.1007/s12652-014-0244-9	Advances in technologies and techniques for ambient intelligence	César Benavente-Peces,Andreas Ahrens,Joaquim Filipe	2014	2014	6	Human activity is attracting a lot of research activity in several fields including the use of wireless sensors, positioning technologies and techniques, embedded computing, remote sensing and energy management among others. There are a number of applications where the results of those investigations can be applied, including ambient intelligence to support human activity, particularly the elderl…	Health AND ambient intelligence	Springer	Journal of Ambient Intelligence and Humanized Computing	ETS Ingenieria y Sistemas de Telecomunicacion Universidad Politecnica de Madrid Madrid Spain;Department of Electrical Engineering and Computer Science, Faculty of Engineering Hochschule Wismar, University of Technology, Business and Design Wismar Germany;School of Technology of Setubal/Polytechnic Institute of Setubal Setubal Portugal	3	Spain;Germany;Portugal	3	3	csarandreas2014advances	3	6		detection,monitoring	reliability,security	communication,sensor
10.1109/SPC.2013.6735123	https://ieeexplore.ieee.org/stamp/stamp.jsp?arnumber=6735123	Livestock information system using Android Smartphone	M. H. Ariff, I. Ismail		2013	12	These days livestock farming can contributes to the huge profit income to the farmers. The main element must be considered in order to ensure the animal is in good condition is by monitoring the health status. The health data collections in the field such as core body temperature, heart rate, medications, call for fast and accurated method, which allows repeated measurement through time. One of t…	Health AND wearables	IEEE Xplore	2013 IEEE Conference on Systems, Process & Control (ICSPC)	Faculty of Electrical Engineering, Universiti Malaysia Pahang, 26600 Pekan, Malaysia;Faculty of Electrical Engineering, Universiti Teknologi MARA, 40450 Shah Alam, Selangor, Malaysia	2	Malaysia	1	2	ariffismail2013livestock	3	6		monitoring	reliability	cloud,communication,data analytics,sensor
20 March 2013	https://link.springer.com/article/10.1007/s12553-013-0055-6	The impact of solutions for chronic disease prevention and management	Mark Donnelly,Chris Nugent,Cristiano Paggetti	2013	2013	0	We are now living in an era where lower-cost, higher-performance technology has the potential to become truly ubiquitous as it integrates seamlessly within our everyday lives. It could be argued that the realization of these concepts will be most significant towards promoting independent living and increasing the quality of life for the rising numbers of older people and with it, the prevalence o…	Health AND assistive engineering	Springer	Health and Technology	School of Computing and Mathematics University of Ulster at Jordanstown Newtownabbey UK;I + S.r.l. Firenze Italy	2	United Kingdom;Italy	2	3	markdonnelly2013the	3	6	acceptance,technology acceptance	monitoring,recommendation		data analytics,sensor
10.1109/BIBE.2012.6399701	https://ieeexplore.ieee.org/stamp/stamp.jsp?arnumber=6399701	Enabling data protection through PKI encryption in IoT m-Health devices	C. Doukas, I. Maglogiannis, V. Koufi, F. Malamateniou, G. Vassilacopoulos		2012	45	Ambient Assisted Living (AAL) aims at providing unobtrusive support to frail and elderly people for their daily life based on their context and situation. To this end, systems and services are required which are user-centric and adaptable towards the needs and capabilities of the people in need of care. The continuous integration of leading-edge technologies, such as cloud and wireless communicat…	Health AND ambient assisted living	IEEE Xplore	2012 IEEE 12th International Conference on Bioinformatics & Bioengineering (BIBE)	Dept. of Information and Communication Systems Engineering, University of Aegean;Dept. of Computer Science and Biomedical Informatics, University of Central Greece;Dept. of Digital Systems, University of Piraeus, Greece;Dept. of Digital Systems, University of Piraeus, Greece;Dept. of Digital Systems, University of Piraeus, Greece	3	Greece	1	5	doukas2012enabling	3	6	privacy		protection,security	cloud,communication,sensor
10.1109/WOCN.2012.6335565	https://ieeexplore.ieee.org/stamp/stamp.jsp?arnumber=6335565	A mobile software for health professionals to monitor remote patients	M. V. Ramesh, S. Anand, P. Rekha		2012	19	There is a lack of timely access to necessary healthcare in remote areas, especially in India. This paper addresses the availability of quality healthcare, by introducing wireless technology to monitor patients, in remote areas. A reliable system to continuously monitor the patients in the remote areas has been developed, this software suite consists of two mobile software platforms. The first mo…	Health AND wearables	IEEE Xplore	2012 Ninth International Conference on Wireless and Optical Communications Networks (WOCN)	Amrita Centre for Wireless Networks and Applications, Amrita Vishwa Vidyapeetham, Amritapuri, Kerala, India;Amrita Centre for Wireless Networks and Applications, Amrita Vishwa Vidyapeetham, Amritapuri, Kerala, India;Amrita Centre for Wireless Networks and Applications, Amrita Vishwa Vidyapeetham, Amritapuri, Kerala, India	1	India	1	3	ramesh2012a	3	6		monitoring	reliability	communication,data analytics,sensor,transmission
10.1109/EST.2012.21	https://ieeexplore.ieee.org/stamp/stamp.jsp?arnumber=6328103	Weightless Neural System Employing Simple Sensor Data for Efficient Real-Time Round-Corner, Junction and Doorway Detection for Autonomous System Path Planning in Smart Robotic Assisted Healthcare Wheelchairs	M. Gillham, B. McElroy, G. Howells, S. Kelly, S. Spurgeon, M. Pepper		2012	16	Human assistive devices need to be effective with real-time assistance in real world situations: powered wheelchair users require reassuring robust support, especially in the area of collision avoidance. However, it is important that the intelligent system does not take away control from the user. The patient must be allowed to provide the intelligence in the system and the assistive technology m…	Health AND assistive engineering	IEEE Xplore	2012 Third International Conference on Emerging Security Technologies		1	Unknown	1	6	gillham2012weightless	3	6	acceptance,adoption,intrusiveness,technology adoption	detection		sensor
10.4102/curationis.v34i1.53	https://www.ncbi.nlm.nih.gov/pubmed/23327716	A cross-sectional survey to compare the competence of learners registered for the Baccalaureus Curationis programme using different learning approaches at the University of the Western Cape.	Le Roux Loretta Z, Khanyile Thembisile D	2012/02/22	2012	-1	The purpose of the study was to compare the extent to which the different teaching approaches applied in the Baccalaureus Curationis programme adequately prepare graduating learners for professional competence The research methodology was a quantitative approach based on descriptive research with a clinical competence development model to guide the data collection procedure The target population …	Health AND enhanced life environment	NCBI:PubMed	Curationis	School of Nursing, University of the Western Cape. lleroux@uwc.ac.za.	1	South Africa	1	2	leroux2012a	3	6		recommendation	protection,reliability,safety,security	sensor
23 June 2011	https://link.springer.com/article/10.1007/s12126-011-9121-4	Maslow’s Hierarchy of Human Needs and the Adoption of Health-Related Technologies for Older Adults	Stephen Thielke,Mark Harniss,Hilaire Thompson,Shwetak Patel,George Demiris,Kurt Johnson	2012	2012	33	Technologies are being developed and promoted with the aim of improving the health and quality of life of older adults, but often without analyzing or planning around the human needs of users. Abraham Maslow’s model of the hierarchy of needs proposes that people seek to satisfy progressively higher human needs, starting with physical needs like food and shelter, and advancing through safety and s…	Health AND assistive engineering	Springer	Ageing International	Geriatric Research, Education, and Clinical Center, Seattle VA Medical Center, Psychiatry and Behavioral Sciences University of Washington Seattle USA;Rehabilitation Medicine University of Washington Seattle USA;Biobehavioral Nursing and Health Systems University of Washington Seattle USA;Computer Science University of Washington Seattle USA	4	United States	1	6	stephen2012maslow	3	6	acceptance,adoption,technology adoption	recommendation	safety,security
10.1007/978-3-642-35377-2_65	https://link.springer.com/chapter/10.1007/978-3-642-35377-2_65	Protecting Firefighters with Wearable Devices	Guillermo Talavera,Renat Martin,Aitor Rodríguez-Alsina,Joan Garcia,Francesc Fernández,Jordi Carrabina	2012	2012	2	Emergency units typically operate under extremely harsh conditions and could benefit from new technologies to perform at their highest potential and provide and ideal test case to push wereable computing to its limits. In this paper we present our work on smart textiles and wearable devices for firefighters. The objective of our work is to create an smart t-shirt capable of measuring the rate and…	Health AND wearables	Springer		Centre for Ambient Intelligence and Accessibility of Catalonia (CAIAC) Universitat Autonoma de Barcelona Bellaterra Spain;Estambril Group Sabadell Spain	2	Spain	1	6	guillermo2012protecting	3	6		monitoring	protection,security	communication,protocol,sensor
10.1109/ICEEI.2011.6021580	https://ieeexplore.ieee.org/stamp/stamp.jsp?arnumber=6021580	Enhancing security in E-health services using agent	R. Sulaiman, D. Sharma		2011	37	Electronic health (or e-health) and any other e-services use the Internet to enhance healthcare service deliveries. However, while the Internet greatly facilitates and enhances these services, significant threats also come in parallel. Network attacks, information privacy breaches, and malicious software are common types of threats to Internet communication, which can cause damage to computer sys…	Health AND enhanced support environment	IEEE Xplore	Proceedings of the 2011 International Conference on Electrical Engineering and Informatics	School of Computer Science, Faculty of Information Science and Technology, National University of Malaysia, 43600, Selangor, Malaysia;Faculty of Information Science and Engineering, University of Canberra, Kirinari St, Bruce, ACT 2601, Australia	2	Malaysia;Australia	2	2	sulaiman2011enhancing	3	6	privacy		protection,security	communication,data analytics,protocol
10.1109/AVSS.2011.6027321	https://ieeexplore.ieee.org/stamp/stamp.jsp?arnumber=6027321	Novel communication architectures for wireless multimedia sensor networks	I. F. Akyildiz		2011	0	Wireless multimedia sensor networks (WMSNs) are net works of interconnected devices that allow retrieving video and audio streams, still images, and scalar data from the environment. With the ability of providing enriched observation of the environment, WMSNs can enhance a wide range of applications such as environmental monitoring, industrial process control, traffic enforcement, and advanced he…	Health AND enhanced support environment	IEEE Xplore	2011 8th IEEE International Conference on Advanced Video and Signal Based Surveillance (AVSS)	Georgia Institute of Technology, Atlanta, 30332, USA	1	United States	1	1	akyildiz2011novel	3	6		monitoring	reliability	communication,data analytics,protocol,sensor
10.1016/j.watres.2011.08.030	https://www.ncbi.nlm.nih.gov/pubmed/21945082	Effective detection of human noroviruses in Hawaiian waters using enhanced RT-PCR methods.	Tong Hsin-I, Connell Christina, Boehm Alexandria B, Lu Yuanan	2011/09/07	2011	-1	The current recreational water quality criteria using growth based measurements of fecal indicator bacteria FIB concentration have their limitations for swimmer protection To evaluate the possible use of enteric viruses as an improved indicator of human sewage contamination in recreational waters for enhanced health risk assessment human norovirus huNoV was tested as a model in this study To esta…	Health AND enhanced support environment	NCBI:PubMed	Water research	Department of Public Health and Sciences and Microbiology, University of Hawaii at Manoa, Honolulu, Hawaii 96822, USA.	1	United States	1	4	tongconnell2011effective	3	6		detection,monitoring	protection,safety,security	protocol
02 January 2011	https://link.springer.com/article/10.1007/s10916-011-9661-x	Body Area Networks for Ubiquitous Healthcare Applications: Opportunities and Challenges	Emil Jovanov,Aleksandar Milenkovic	2011	2011	77	Body Area Networks integrated into mHealth systems are becoming a mature technology with unprecedented opportunities for personalized health monitoring and management. Potential applications include early detection of abnormal conditions, supervised rehabilitation, and wellness management. Such integrated mHealth systems can provide patients with increased confidence and a better quality of life,…	Health AND ambient assisted living	Springer	Journal of Medical Systems	Electrical and Computer Engineering Department University of Alabama in Huntsville Huntsville USA	1	United States	1	2	emiljovanov2011body	3	6	acceptance,technology acceptance	detection,monitoring		communication,sensor
10.1007/978-3-642-21303-8_17	https://link.springer.com/chapter/10.1007/978-3-642-21303-8_17	An Ambient Assisted Living Platform to Integrate Biometric Sensors to Detect Respiratory Failures for Patients with Serious Breathing Problems	Antonio J. Jara,Miguel A. Zamora,Antonio F. Gómez Skarmeta	2011	2011	2	Breathing problems such as chronic obstructive pulmonary disease, chronic bronchitis or emphysema, present the need to carry out home respiratory therapy. This requires the deployment of specific devices for supplemental oxygen therapy and monitoring of the status of the patient. This paper presents an Ambient Assisted Living solution to carry out the treatments in their houses. This introduces t…	Health AND ambient assisted living	Springer		Computer Science Faculty University of Murcia Murcia Spain	1	Spain	1	3	antonio2011an	3	6		detection,monitoring	safety,security	communication,sensor
10.1109/TSMCC.2009.2032660	https://ieeexplore.ieee.org/stamp/stamp.jsp?arnumber=5306098	A Survey on Wearable Sensor-Based Systems for Health Monitoring and Prognosis	A. Pantelopoulos, N. G. Bourbakis		2010	947	The design and development of wearable biosensor systems for health monitoring has garnered lots of attention in the scientific community and the industry during the last years. Mainly motivated by increasing healthcare costs and propelled by recent technological advances in miniature biosensing devices, smart textiles, microelectronics, and wireless communications, the continuous advance of wear…	Health AND wearables	IEEE Xplore	IEEE Transactions on Systems, Man, and Cybernetics, Part C (Applications and Reviews)		1	Unknown	1	2	pantelopoulos2010a	3	6		detection,monitoring	reliability	communication,sensor,transmission
10.1109/TITB.2010.2053849	https://ieeexplore.ieee.org/stamp/stamp.jsp?arnumber=5523945	Applying wearable solutions in dependent environments	J. A. Fraile, J. Bajo, J. M. Corchado, A. Abraham		2010	79	This paper proposes a multiagent system (MAS) that uses smart wearable devices and mobile technology for the care of patients in a geriatric home care facility. The system is based on an advanced ZigBee wireless sensor network (WSN) and includes location and identification microchips installed in patient clothing and caregiver uniforms. The use of radio-frequency identification and near-field com…	Health AND wearables	IEEE Xplore	IEEE Transactions on Information Technology in Biomedicine	University of Salamanca, Salamanca, Spain;Escuela Universitaria de Informática, Pontifical University of Salamanca, Salamanca, Spain;Faculty of Sciences and Biomedicine, Intelligent Syatems and Educational Technonlogy Research Group, University of Salamanca, Salamanca, Spain;Machine Intelligence Research Labs (MIR Labs), Scientific Network for Innovation andResearch Excellence (SNIRE), Washington…	4	Spain;United States	2	4	jfraile2010applying	3	6		monitoring	reliability,security	communication,protocol,sensor
10.1109/IEMBS.2010.5627299	https://ieeexplore.ieee.org/stamp/stamp.jsp?arnumber=5627299	Emerging low energy Wearable Body Sensor Networks using patch sensors for continuous healthcare applications	J. Yoo, H. Yoo		2010	30	Three emerging Wearable Body Sensor Networks (WBSN) using patch type sensors are examined and compared. Unique WBSN environment issues and techniques to overcome those issues are presented for continuous healthcare applications. The first is the battery powered RF patch sensor WBSN (Type 1); it maximizes user-convenience and is suitable for short-term healthcare. The second is the wirelessly powe…	Health AND wearables	IEEE Xplore	2010 Annual International Conference of the IEEE Engineering in Medicine and Biology	Masdar Institute of Science and Technology (MIST), Abu Dhabi, United Arab Emirates;Department of Electrical Engineering, KAIST, Korea	2	United Arab Emirates	1	2	yooyoo2010emerging	3	6	acceptance,adoption		safety,security	battery,sensor
10.1109/ITNG.2010.104	https://ieeexplore.ieee.org/stamp/stamp.jsp?arnumber=5501633	The Internet of Things for Ambient Assisted Living	A. Dohr, R. Modre-Opsrian, M. Drobics, D. Hayn, G. Schreier		2010	157	The Internet of Things (IoT) is the logical further development of today's Internet. Technological advancements lead to smart objects being capable of identifying, locating, sensing and connecting and thus leading to new forms of communication between people and things and things themselves. Ambient Assisted Living (AAL) encompasses technical systems to support elderly people in their daily routi…	Health AND ambient assisted living	IEEE Xplore	2010 Seventh International Conference on Information Technology: New Generations		1	Unknown	1	5	dohrdrobics2010the	3	6	acceptance,technology acceptance		safety	communication,data analytics,sensor
10.1007/978-3-642-15687-8_13	https://link.springer.com/chapter/10.1007/978-3-642-15687-8_13	Advanced Wearable Sensors and Systems Enabling Personal Applications	Andreas Lymberis	2010	2010	5	The last decade has witnessed a rapid increase of interest in new sensing and monitoring devices including wearable wireless devices and sensor networks for several personal applications such as healthcare, well being & lifestyle, protection and safety. Smart Wearable Systems (SWS) are sensor-based integrated systems on body-worn platforms offering pervasive personalized solutions for continuous,…	Health AND wearables	Springer		European Commission, Information Society and Media Directorate-General Brussels Belgium	1	Belgium	1	1	andreas2010advanced	3	6		monitoring	protection,reliability,safety,security	sensor
10.1007/978-3-642-14891-0_3	https://link.springer.com/chapter/10.1007/978-3-642-14891-0_3	A Middleware Architecture for Safety Critical Ambient Intelligence Applications	Antonio Coronato,Giuseppe De Pietro	2010	2010	3	Ambient Intelligence (AmI) technologies are more and more often adopted in scenarios, like healthcare, environments monitoring and control, ambient assisted living, etc, which are critical for human safety and assets preservation. This requires that such a kind of applications be designed taking into account stringent dependability requirements. This paper presents a service-oriented middleware a…	Health AND ambient assisted living	Springer		Institute of High Performance Computing and Networking ICAR-CNR Naples Italy	1	Italy	1	2	antonio2010a	3	6	acceptance,adoption,technology adoption	monitoring	reliability,safety
17 June 2008	https://link.springer.com/article/10.1007/s10694-008-0069-1	Sensor Assisted Fire Fighting	Adam Cowlard,Wolfram Jahn,Cecilia Abecassis-Empis,Guillermo Rein,José L. Torero	2010	2010	28	Fire detection and monitoring sensors, fire modelling, fire fighting and command and control are usually perceived as independent issues within fire safety. Sensor data is associated to detection and alarm and to some minor extent as a source of very basic information for building management or emergency response. The streams of data emerging from sensors are deemed to lead to a rapid information…	Health AND ambient assisted living	Springer	Fire Technology	BRE Centre for Fire Safety Engineering The University of Edinburgh Edinburgh UK	1	United Kingdom	1	5	adamcowlard2010sensor	3	6		detection,monitoring	safety,security	data analytics,sensor
10.1109/JIOT.2018.2843561	https://ieeexplore.ieee.org/stamp/stamp.jsp?arnumber=8371238	Cooperative Privacy Preservation for Wearable Devices in Hybrid Computing Based Smart Health	H. Liu, X. Yao, T. Yang, H. Ning		2019	0	Along with an integration of wearable devices, wireless communications and big data in the smart health, biomedical data is collected referring to multiple associated patients during interactions. Due to communication channel openness and data sensibility, privacy preservation become increasingly noteworthy in the edge and cloud hybrid computing based healthcare applications. In this work, a coop…	Health AND wearables	IEEE Xplore	IEEE Internet of Things Journal	School of Computer Science and Software Engineering, East China Normal University, China, and is with the Shanghai Trusted Industrial Control Platform Co., Ltd, China.;School of Computer and Communication Engineering, University of Science and Technology Beijing, China.;Key Laboratory of Information Network Security, The Third Research Institute of the Ministry of Public Security, China.;School o…	3	China	1	4	liuyao2019cooperative	3	5	privacy		security	cloud,communication,edge
10.1097/BSD.0000000000000776	https://www.ncbi.nlm.nih.gov/pubmed/30688678	Is Wearable Technology Part of the Future of Orthopedic Health Care?	Zarowin Joseph, Warnick Eugene, Mangan John, Nicholson Kristen, Goyal Dhruv K C, Galetta Matthew S, Fang Taolin, Schroeder Gregory D, Kepler Christopher K, Vaccaro Alexander R	2019/01/25	2019	-1	Wearable technology is an exciting industry that has gained exponential traction over the past few years This technology allows individuals to track personal health and fitness parameters and is becoming more and more precise with modern advancements As these devices continue to increase in accuracy and gain further utilities in health monitoring their potential to influence orthopedic care will …	Health AND wearables	NCBI:PubMed	Clinical spine surgery	Department of Orthopaedic Surgery, Rothman Orthopaedic Institute, Thomas Jefferson University, Philadelphia, PA.	1	United States	1	10	zarowin2019is	3	5	acceptance,adoption,technology adoption	monitoring		communication
10.1080/09638288.2018.1543460	https://www.ncbi.nlm.nih.gov/pubmed/30686063	Motivators and barriers to using information and communication technology in everyday life following stroke: a qualitative and video observation study.	Lemke Mailin, Rodríguez Ramírez Edgar, Robinson Brian, Signal Nada	2019/01/27	2019	-1	Information and communication technology devices have become a ubiquitous part of everyday life and a primary means of communication The aim of this study was to describe the experience of information and communication technology and to explore the barriers and motivators to its use following stroke This observational study used semi structured individual interviews and video observation of infor…	Health AND assistive technologies	NCBI:PubMed	Disability and rehabilitation	a School of Design , Victoria University of Wellington , Wellington , New Zealand.;a School of Design , Victoria University of Wellington , Wellington , New Zealand.;b Graduate School of Nursing, Midwifery and Health , Victoria University of Wellington , Wellington , New Zealand.;c Health and Rehabilitation Research Institute, AUT University , Auckland , New Zealand.	3	New Zealand	1	4	lemkemailin2019motivators	3	5	acceptance,adoption,technology adoption		safety	communication
10.1200/CCI.17.00147	https://www.ncbi.nlm.nih.gov/pubmed/30652590	Use of Wearable, Mobile, and Sensor Technology in Cancer Clinical Trials.	Cox Suzanne M, Lane Ashley, Volchenboum Samuel L	2019/1/18	2019	-1	As the availability and sophistication of mobile health mHealth technology wearables mobile technology and sensors continues to increase there is great promise that these tools will be transformative for clinical trials and drug development This review provides an overview of the current landscape of potential measurement options including the various types of data collected methods tools for col…	Health AND wearables	NCBI:PubMed	JCO clinical cancer informatics	Suzanne M. Cox and Samuel L. Volchenboum, University of Chicago, Chicago, IL;and Ashley Lane and Samuel L. Volchenboum, Litmus Health, Austin, TX.;Suzanne M. Cox and Samuel L. Volchenboum, University of Chicago, Chicago, IL;and Ashley Lane and Samuel L. Volchenboum, Litmus Health, Austin, TX.;Suzanne M. Cox and Samuel L. Volchenboum, University of Chicago, Chicago, IL;and Ashley Lane and Samuel L…	2	United States	1	3	coxsuzanne2019use	3	5	acceptance,technology acceptance		security	protocol,sensor
24 November 2018	https://link.springer.com/chapter/10.1007/978-981-13-1417-9_8	Technology for All	Sebastian Merkel,Rolf G. Heinze,Josef Hilbert,Gerhard Naegele	2019	2019	0	Merkel, Heinze, Hilbert, and Naegele focus on the benefits that modern technology offers for active ageing. The chapter concentrates on three different areas: information and communication technologies (ICT), housing, and mobility. The authors analyse current developments and trends in each of those areas and also focus on challenges. They argue that despite its potential, the adoption, implement…	Health AND ambient assisted living	Springer		Institute for Work and Technology Westphalian University of Applied Sciences Gelsenkirchen Germany;Ruhr-University Bochum Bochum Germany;Research Association for Gerontology TU Dortmund University Dortmund Germany	3	Germany	1	4	sebastian2019technology	3	5	acceptance,adoption,technology adoption	recommendation		communication
10.1109/TBCAS.2018.2824659	https://ieeexplore.ieee.org/stamp/stamp.jsp?arnumber=8355729	Online Obstructive Sleep Apnea Detection on Medical Wearable Sensors	G. Surrel, A. Aminifar, F. Rincón, S. Murali, D. Atienza		2018	79	Obstructive Sleep Apnea (OSA) is one of the main under-diagnosed sleep disorder. It is an aggravating factor for several serious cardiovascular diseases, including stroke. There is, however, a lack of medical devices for long-term ambulatory monitoring of OSA since current systems are rather bulky, expensive, intrusive, and cannot be used for long-term monitoring in ambulatory settings. In this p…	Health AND wearables	IEEE Xplore	IEEE Transactions on Biomedical Circuits and Systems	Embedded Systems Laboratory, EPFL, Lausanne, Switzerland;Embedded Systems Laboratory, EPFL, Lausanne, Switzerland;Smartcardia, Lausanne, Switzerland;Smartcardia, Lausanne, Switzerland;Embedded Systems Laboratory, EPFL, Lausanne, Switzerland	2	Switzerland	1	5	surrel2018online	3	5	intrusiveness	detection,monitoring		battery,sensor
10.1109/TBME.2017.2764507	https://ieeexplore.ieee.org/stamp/stamp.jsp?arnumber=8115233	Evaluation of an Integrated System of Wearable Physiological Sensors for Stress Monitoring in Working Environments by Using Biological Markers	S. Betti, R. M. Lova, E. Rovini, G. Acerbi, L. Santarelli, M. Cabiati, S. D. Ry, F. Cavallo		2018	57	Objective: The objectives of this paper are to develop and test the ability of a wearable physiological sensors system, based on ECG, EDA, and EEG, to capture human stress and to assess whether the detected changes in physiological signals correlate with changes in salivary cortisol level, which is a reliable, objective biomarker of stress. Methods: 15 healthy participants, eight males and seven …	Health AND ambient assisted living	IEEE Xplore	IEEE Transactions on Biomedical Engineering	Scuola Superiore Sant'AnnaBioRobotics Institute;Department of Cardiac RehabilitationIRCCS Fondazione Don Gnocchi;Scuola Superiore Sant'AnnaBioRobotics Institute;Scuola Superiore Sant'AnnaBioRobotics Institute;Scuola Superiore Sant'AnnaBioRobotics Institute;National Research CouncilInstitute of Clinical Physiology;National Research CouncilInstitute of Clinical Physiology;Scuola Superiore Sant'Anna…	4	Italy	1	8	bettilova2018evaluation	3	5		detection,monitoring	reliability	protocol,sensor
10.1109/ACCESS.2018.2867329	https://ieeexplore.ieee.org/stamp/stamp.jsp?arnumber=8449915	A Novel R Peak Detection Method for Mobile Environments	M. Lee, D. Park, S. Dong, I. Youn		2018	44	With the development of the portable electrocardiogram (ECG) sensor, R peaks can be monitored during various physical activities in mobile environment. However, such ECG signals contain real-world noise, complicating the accurate detection of R peak. In this paper, we propose a novel approach for R peak detection in ECG signals with real-world noise by using signal envelop filtering (SEF) and Sha…	Health AND enhanced life environment	IEEE Xplore	IEEE Access	Center for Bionics, Korea Institute of Science and Technology, Seoul, South Korea;Center for Bionics, Korea Institute of Science and Technology, Seoul, South Korea;Department of Information Technology Engineering, Sookmyung Women’s University, Seoul, South Korea;Center for Bionics, Korea Institute of Science and Technology, Seoul, South Korea	2	South Korea	1	4	leepark2018a	3	5		detection,monitoring	reliability	protocol,sensor
10.1109/CCNC.2018.8319327	https://ieeexplore.ieee.org/stamp/stamp.jsp?arnumber=8319327	Smart bracelets: Towards automating personal safety using wearable smart jewelry	J. Patel, R. Hasan		2018	4	Ensuring personal safety and detecting physical assaults are critically important issues. During an assault, victims often have no time to call for help using their mobile phones. Most panic button type emergency call devices also require actively pressing a button to contact emergency services. The requirement of active intervention by the victim (through dialing 911 or pressing a button) reduce…	Health AND wearables	IEEE Xplore	2018 15th IEEE Annual Consumer Communications & Networking Conference (CCNC)	Department of Computer Science, The University of Alabama at Birmingham, AL, USA;Department of Computer Science, The University of Alabama at Birmingham, AL, USA	1	United States	1	2	patelhasan2018smart	3	5		detection	protection,safety,security	sensor
10.1109/JSEN.2018.2847049	https://ieeexplore.ieee.org/stamp/stamp.jsp?arnumber=8384260	A Predictive Routing Algorithm for WBSN Based on Kalman Filter Iterations	A. Anwar, S. Duraisamy		2018	34	Deteriorating health status due to modern life style along with increased life expectancy seeks a potent health monitoring system in everyday living. Wireless body sensor networks (WBSN) are a result of this necessity. WBSNs require a new set of routing protocols as human body is an entirely different communication medium for electromagnetic waves. The primary quality of service that every routin…	Health AND ambient assisted living	IEEE Xplore	IEEE Sensors Journal	Department of Electronics and Communication, CEG Campus, Anna University, Chennai, India;Department of Electronics and Communication, CEG Campus, Anna University, Chennai, India	1	India	1	2	anwarduraisamy2018a	3	5		monitoring	reliability	communication,protocol,sensor
10.1109/JBHI.2017.2740120	https://ieeexplore.ieee.org/stamp/stamp.jsp?arnumber=8010402	Cardiorespiratory Model-Based Data-Driven Approach for Sleep Apnea Detection	S. Gutta, Q. Cheng, H. D. Nguyen, B. A. Benjamin		2018	30	Obstructive sleep apnea (OSA) is a chronic sleep disorder affecting millions of people worldwide. Individuals with OSA are rarely aware of the condition and are often left untreated, which can lead to some serious health problems. Nowadays, several low-cost wearable health sensors are available that can be used to conveniently and noninvasively collect a wide range of physiological signals. In th…	Health AND wearables	IEEE Xplore	IEEE Journal of Biomedical and Health Informatics	School of Electrical and Computer Engineering, Oklahoma State University, Stillwater, OK, USA;School of Electrical and Computer Engineering, Oklahoma State University, Stillwater, OK, USA;Posts and Telecommunications Institute of Technology, Hanoi City, Vietnam;Posts and Telecommunications Institute of Technology, Hanoi City, Vietnam	2	United States;Vietnam	2	4	guttacheng2018cardiorespiratory	3	5	acceptance,adoption	detection		data analytics,sensor
10.1109/ICTC.2018.8539374	https://ieeexplore.ieee.org/stamp/stamp.jsp?arnumber=8539374	The Design of Cost Efficient Health Monitoring System based on Internet of Things and Big Data	M. R. Ma’arif, A. Priyanto, C. B. Setiawan, P. Winar Cahyo		2018	28	Nowadays, penetration of the Internet of Things (IoT) technology was spread in various domains. One of the promising business domains of IoT adoption is healthcare. With the vast amount and variance of smart wearable device based on IoT principles on the market, a consumer could easily find equipment to track their health status (i.e., blood pressure, heart rate, body temperature, etc.). But, tho…	Health AND wearables	IEEE Xplore	2018 International Conference on Information and Communication Technology Convergence (ICTC)	Department of Information System, Jend. A. Yani University Yogyakarta, Yogyakarta, Indonesia;Department of Information System, Jend. A. Yani University Yogyakarta, Yogyakarta, Indonesia;Department of Information System, Jend. A. Yani University Yogyakarta, Yogyakarta, Indonesia;Department of Information Technology, Jend. A. Yani University Yogyakarta, Yogyakarta, Indonesia	2	Indonesia	1	4	maarif2018the	3	5	acceptance,adoption,technology adoption	monitoring		sensor
10.1109/WiMOB.2018.8589095	https://ieeexplore.ieee.org/stamp/stamp.jsp?arnumber=8589095	Highly Assured Safety and Security of e-Health Applications	M. T. Khan, D. Serpanos, H. Shrobe		2018	27	Modern medical devices aim at providing invasive e-health care services to patients with long-term conditions. Typically, these services are implemented as embedded software applications that remotely and automatically control the operations of the devices according to the patient's condition as monitored by the underlying sensors. Such applications are neither safe nor secure mainly because of u…	Health AND wearables	IEEE Xplore	2018 14th International Conference on Wireless and Mobile Computing, Networking and Communications (WiMob)	Surrey Center for Cyber Security, University of Surrey, Guildford, UK;ISI/ATHENA and ECE, University of Patras, Patras, Greece;CSAIL MIT, Cambridge, USA	3	United Kingdom;Greece;United States	3	3	khanserpanos2018highly	3	5		detection,monitoring	safety,security	sensor
10.1109/EIT.2018.8500135	https://ieeexplore.ieee.org/stamp/stamp.jsp?arnumber=8500135	Fully-Automated Human Activity Recognition with Transition Awareness from Wearable Sensor Data for mHealth	S. Khatun, B. I. Morshed		2018	18	Wearable sensor-based activity trackers often suffer from data during transitions, which are very different in nature from the actual activities of interest. For increased reliability of activity classification, it is important to classify transitions accurately. This study presents a set of activity recognition algorithm based on decision trees with ensemble approach while autonomously deals wit…	Health AND wearables	IEEE Xplore	2018 IEEE International Conference on Electro/Information Technology (EIT)	Department of Electrical and Computer Engineering, University of Memphis, Memphis, TN, 38152, USA;Department of Electrical and Computer Engineering, University of Memphis, Memphis, TN, 38152, USA	1	United States	1	2	khatun2018human	3	5		detection,monitoring	reliability	communication,sensor
10.1109/IPIN.2018.8533714	https://ieeexplore.ieee.org/stamp/stamp.jsp?arnumber=8533714	Location of Persons Using Binary Sensors and BLE Beacons for Ambient Assitive Living	A. R. Jiménez, F. Seco, P. Peltola, M. Espinilla		2018	15	In ambient assistive living (AAL) it is of a paramount importance to be able to detect, localize and estimate the activities of persons living at their homes. Specially, estimating an accurate person's localization and detailed movement patterns in everyday activities, are very valuable for health monitoring and safety assessment. The indoor positioning and navigation (IPIN) research community ma…	Health AND ambient assisted living	IEEE Xplore	2018 International Conference on Indoor Positioning and Indoor Navigation (IPIN)	Centre for Automation and Robotics (CAR) CSIC-UPM, Ctra. Campo Real km 0.2, 28500 La Poveda Arganda del Rey, Madrid, Spain;Centre for Automation and Robotics (CAR) CSIC-UPM, Ctra. Campo Real km 0.2, 28500 La Poveda Arganda del Rey, Madrid, Spain;Centre for Automation and Robotics (CAR) CSIC-UPM, Ctra. Campo Real km 0.2, 28500 La Poveda Arganda del Rey, Madrid, Spain;Departament of Computer Scienc…	2	Spain	1	4	jimnez2018location	3	5		detection,monitoring	safety	communication,sensor
10.1109/ICECA.2018.8474601	https://ieeexplore.ieee.org/stamp/stamp.jsp?arnumber=8474601	Instrumentation for Solar Photovoltaic System Efficiency Monitoring Through Modbus Protocol	S. Kumar, C. Sethuraman		2018	13	Energy is the basic requirement for economic stability, prosperity and sustainable life on earth. Energy is produced majorly by non renewable fossil hydro carbon fuels such as coal, oil and natural gas. The need for energy is growing up exponentially and the hydro carbon based fuels cannot fulfill the energy demand for a long time. The excessive use of non renewable energy resources has resulted …	Health AND enhanced life environment	IEEE Xplore	2018 Second International Conference on Electronics, Communication and Aerospace Technology (ICECA)	CSIR-Structural Engineering, Research Centre (CSIR-SERC), CSIR Complex, Renewable Energy, Academy of Scientific and Innovative Research (AcSIR), Taramani, Chennai, 600113, India;CSIR-Central Scientific Instruments Organisation, CSIR Madras Complex, A National Lab of CSIR, Govt. of India, Taramani, Chennai, 600113, India	2	India	1	2	kumarsethuraman2018instrumentation	3	5		monitoring	reliability	battery,communication,protocol
10.1109/ICSENS.2018.8589848	https://ieeexplore.ieee.org/stamp/stamp.jsp?arnumber=8589848	A Self-Powered Wearable Body Sensor Network System for Safety Applications	F. Wu, J. Redouté, M. R. Yuce		2018	11	Monitoring of environmental conditions has become increasingly crucial because poor environments can lead to severe health issues. This paper presents a self-powered wearable sensor network for safety applications. The system includes a maximum power point control (MPPT) solar energy harvesting unit, multiple low power environmental sensing sensor nodes, and wireless modules based on LoRa. The ex…	Health AND wearables	IEEE Xplore	2018 IEEE SENSORS	Department of Electrical and Computer Systems Engineering, Monash University, Melbourne, Victoria, Australia;Department of Electrical and Computer Systems Engineering, Monash University, Melbourne, Victoria, Australia;Department of Electrical and Computer Systems Engineering, Monash University, Melbourne, Victoria, Australia	1	Australia	1	3	wuredout2018a	3	5		monitoring	safety	cloud,sensor,transmission
10.1109/ICPHYS.2018.8390767	https://ieeexplore.ieee.org/stamp/stamp.jsp?arnumber=8390767	Development of a wearable system for monitoring the firefighter's physiological state	G. Tartare, X. Zeng, L. Koehl		2018	11	This paper proposes a new wearable system for firefighter protection. This system is composed of a lightweight garment integrating a number of sensors measuring the wearer's physiological state and a microcontroller permitting to gather all measured data and make data-based prediction on the wearer's health state, stress and fatigue, etc. The proposed wearable system can continuously monitor key …	Health AND wearables	IEEE Xplore	2018 IEEE Industrial Cyber-Physical Systems (ICPS)	The ENSAIT Textile Institute, Roubaix, France;The ENSAIT Textile Institute, Roubaix, France;The ENSAIT Textile Institute, Roubaix, France	1	France	1	3	tartare2018development	3	5		monitoring	protection,security	sensor,transmission
10.1002/gps.4906	https://www.ncbi.nlm.nih.gov/pubmed/29855080	"Psychogeritechnology" in Japan: Exemplars from a super-aged society.	Leroi Iracema, Watanabe Kentaro, Hird Nick, Sugihara Taro	2018/05/31	2018	-1	The burgeoning field of gerontechnology which is the interdisciplinary field of applying technology to ageing issues has focused primarily on active ageing and maintaining independence for older adults To date there has been less focus on people who develop dementia Here we argue for the field of gerontechnology to have a greater emphasis on clinical applications for dementia This can be captured…	Health AND assistive engineering	NCBI:PubMed	International journal of geriatric psychiatry	Division of Neuroscience and Experimental Psychiatry, Faculty of Biology, Medicine and Health, The University of Manchester, Manchester, UK.;Service Intelligence Research Team, National Institute of Advanced Industrial Science and Technology (AIST), AIST Tokyo Waterfront Annex 10F, 2-4-7, Tokyo, Japan.;Aikomi, Fujisawa, Kanagawa, Japan.;Graduate School of Natural Science and Technology, Okayama U…	4	United Kingdom;Japan	2	4	leroiiracema2018psychogeritechnology	3	5		detection,monitoring	safety,security	communication
10.1007/s13755-018-0049-x	https://www.ncbi.nlm.nih.gov/pubmed/30279984	A study on medical Internet of Things and Big Data in personalized healthcare system.	Jagadeeswari V, Subramaniyaswamy V, Logesh R, Vijayakumar V	2018/09/20	2018	-1	Personalized healthcare systems deliver e health services to fulfill the medical and assistive needs of the aging population Internet of Things IoT is a significant advancement in the Big Data era which supports many real time engineering applications through enhanced services Analytics over data streams from IoT has become a source of user data for the healthcare systems to discover new informat…	Health AND assistive engineering	NCBI:PubMed	Health information science and systems	1School of Computing, SASTRA Deemed University, Thanjavur, India.;1School of Computing, SASTRA Deemed University, Thanjavur, India.;1School of Computing, SASTRA Deemed University, Thanjavur, India.;2School of Computing Science and Engineering, Vellore Institute of Technology, Chennai, India.	2	India	1	4	jagadeeswari2018a	3	5		detection	security	cloud,data analytics,fog
10.3390/s18082492	https://www.ncbi.nlm.nih.gov/pubmed/30071601	Real-Time Distributed Architecture for Remote Acoustic Elderly Monitoring in Residential-Scale Ambient Assisted Living Scenarios.	Navarro Joan, Vidaña-Vila Ester, Alsina-Pagès Rosa Ma, Hervás Marcos	2018/08/01	2018	-1	Ambient Assisted Living AAL has become a powerful alternative to improving the life quality of elderly and partially dependent people in their own living environments In this regard tele care and remote surveillance AAL applications have emerged as a hot research topic in this domain These services aim to infer the patients status by means of centralized architectures that collect data from a set…	Health AND ambient assisted living	NCBI:PubMed	Sensors (Basel, Switzerland)	GRITS-Grup de Recerca en Internet Techologies and Storage, c/Quatre Camins, 30, 08022 Barcelona, Spain. jnavarro@salleurl.edu.;GTM-Grup de Recerca en Tecnologies Mèdia, c/Quatre Camins, 30, 08022 Barcelona, Spain. ester.vidana@salle.url.edu.;GTM-Grup de Recerca en Tecnologies Mèdia, c/Quatre Camins, 30, 08022 Barcelona, Spain. rosamaria.alsina@salle.url.edu.;FICOSA-Can Mitjans, s/n, 08232 Viladec…	4	Spain	1	4	navarro2018distributed	3	5		monitoring	reliability	data analytics,fog,sensor
10.1136/bmjinnov-2016-000153	https://www.ncbi.nlm.nih.gov/pubmed/29670758	Remote biomonitoring of temperatures in mothers and newborns: design, development and testing of a wearable sensor device in a tertiary-care hospital in southern India.	Mony Prem K, Thankachan Prashanth, Bhat Swarnarekha, Rao Suman, Washington Maryann, Antony Sumi, Thomas Annamma, Nagarajarao Sheela C, Rao Hiteshwar, Amrutur Bharadwaj	2018/02/14	2018	-1	Newer technologies such as wearables sensors mobile telephony and computing offer opportunities to monitor vital physiological parameters and tackle healthcare problems thereby improving access and quality of care We describe the design development and testing of a wearable sensor device for remote biomonitoring of body temperatures in mothers and newborns in southern India Based on client needs …	Health AND wearables	NCBI:PubMed	BMJ innovations	Division of Epidemiology & Population Health, St John's Research Institute, St John's National Academy of Health Sciences, Bangalore, Karnataka, India.;Division of Epidemiology & Population Health, St John's Research Institute, St John's National Academy of Health Sciences, Bangalore, Karnataka, India.;Department of Neonatology, St John's Medical College Hospital, St John's National Academy of He…	4	India	1	10	monyprem2018remote	3	5		monitoring	safety,security	sensor,transmission
10.2174/1567205015666180427124547	https://www.ncbi.nlm.nih.gov/pubmed/29701154	Technological Solutions for Older People with Alzheimer's Disease: Review.	Maresova Petra, Tomsone Signe, Lameski Petre, Madureira Joana, Mendes Ana, Zdravevski Eftim, Chorbev Ivan, Trajkovik Vladimir, Ellen Moriah, Rodile Kasper	2018/04/25	2018	-1	In the nineties numerous studies began to highlight the problem of the increasing number of people with Alzheimer s disease in developed countries especially in the context of demographic progress At the same time the 21st century is typical of the development of advanced technologies that penetrate all areas of human life Digital devices sensors and intelligent applications are tools that can he…	Health AND wearables	NCBI:PubMed	Current Alzheimer research	University of Hradec Kralove, Czech Republic.;Faculty of Rehabilitation, Riga Stradins University, Latvia.;Faculty of Computer Science and Engineering, University of Sts. Cyirl and Methodius in Skopje, Macedonia, the Former Yugoslav Republic of.;National Institute of Health, Environmental Health Department, & EPIUnit - Instituto de Saude Publica, Universidade do Porto, Porto, Portugal.;National I…	6	Macedonia;Portugal;Latvia;Czech Republic;Israel;Denmark	6	10	maresova2018technological	3	5	acceptance,technology acceptance		safety	communication,sensor
10.2217/pme-2018-0044	https://www.ncbi.nlm.nih.gov/pubmed/30259801	Wearables and the medical revolution.	Dunn Jessilyn, Runge Ryan, Snyder Michael	2018/09/27	2018	-1	Wearable sensors are already impacting healthcare and medicine by enabling health monitoring outside of the clinic and prediction of health events This paper reviews current and prospective wearable technologies and their progress toward clinical application We describe technologies underlying common commercially available wearable sensors and early stage devices and outline research when availab…	Health AND wearables	NCBI:PubMed	Personalized medicine		1	Unknown	1	3	dunnjessilyn2018wearables	3	5	acceptance,adoption,technology adoption	monitoring		sensor
24 October 2017	https://link.springer.com/article/10.1007/s00542-018-3763-z	MEMS based energy harvesting for the Internet of Things: a survey	Hongwen Sun,Minqi Yin,Wangtong Wei,Jiacheng Li,Haibin Wang,Xin Jin	2018	2018	1	The Internet of Things (IoT) can manage a large number of smart wireless devices and form a networking infrastructure connected to the Internet. Traditional batteries in IoT produce environmental concerns and have limited operational life. Harvesting and converting ambient environmental energy is an effective and important approach for sustainable green power used in wireless and portable devices…	Health AND ambient intelligence	Springer	Microsystem Technologies	College of Internet of Things Engineering Hohai University Changzhou China	1	China	1	6	hongwen2018mems	3	5		detection,monitoring	reliability	battery,sensor
09 September 2018	https://link.springer.com/chapter/10.1007/978-3-319-93221-7_2	Digital Technology and Health: A Theoretical Framework	David Šmahel,Hana Macháčková,Martina Šmahelová,Michal Čevelíček,Carlos A. Almenara,Jana Holubčíková	2018	2018	0	The chapter provides an overview of the impact of technology use on human health. Nowadays, new communication technologies are widely used to address health issues. These technologies provide opportunities both to gather information and to easily communicate with health specialists or others to maintain, monitor, or optimize individual health. This chapter describes specific technology-based envi…	Health AND assistive technologies	Springer		Masaryk University Brno Czech Republic;Universidad Peruana de Ciencias Aplicadas Lima Peru;Pavol Jozef Safarik University Kosice Slovakia	3	Czech Republic;Peru;Slovakia	3	6	davidmahel2018digital	3	5	acceptance,adoption,technology adoption	monitoring		communication
23 December 2017	https://link.springer.com/article/10.1007/s00779-018-1128-3	ECASS: an encryption compression aggregation security scheme for secure data transmission in ambient assisted living systems	Bacem Mbarek,Nafaâ Jabeur,Ansar-Ul-Haque Yasar	2018	2018	0	Considerable efforts are being spent worldwide to ensure comfortable living environments and decent, on-time assistance to elderly and people requiring healthcare services. Recent advances in data acquisition and communication are allowing revolutionary ambient assisted leaving (AAL) systems to be implemented, where healthcare data are collected and reported on-the-fly to dedicated medical server…	Health AND ambient assisted living	Springer	Personal and Ubiquitous Computing	German University of Technology in Oman (GUtech) Athaibah Oman;Transportation Research Institute Hasselt University Hasselt Belgium	2	Oman;Belgium	2	3	bacemmbarek2018ecass	3	5	privacy		security	communication,sensor,transmission
04 September 2018	https://link.springer.com/article/10.1007/s00542-018-4235-1	Validation of evaluation model and evaluation indicators comprised Kansei Engineering and eye movement with EEG: an example of medical nursing bed	Zhiyong Zhou,Jianxin Cheng,Wheijane Wei,Laichung Lee	2018	2018	0	The study is to innovate an evaluation model of medical nursing bed and verify indicators by triangulation of subjective feelings, eye movement and electroencephalography (EEG). The underlying theory is Kansei Engineering that is the technology to measure and transform consumers’ perceptions of products into design elements. Kansei Engineering comprises external physiological sensory measurement …	Health AND assistive engineering	Springer	Microsystem Technologies	School of Art Design and Media East China University of Science and Technology Shanghai China;College of Education University of Taipei Taipei Taiwan;College of Design National Taipei University of Technology Taipei Taiwan	3	Taiwan;China	2	4	zhiyong2018validation	3	5	acceptance,adoption,technology adoption		reliability	data analytics
10.1109/ICSIMA.2017.8312002	https://ieeexplore.ieee.org/stamp/stamp.jsp?arnumber=8312002	Capacitive proximity floor sensing system for elderly tracking and fall detection	A. Arshad, S. Khan, A. H. M. Z. Alam, A. F. Ismail, R. Tasnim		2017	7	With the advent and progress of technology, care of senior individuals requires spontaneous and timely decisions to be made so that life protecting and saving therapy can be delivered promptly. Research shows that assistive technology can provide systems to aid in the prevention and detection of injuries to seniors, leading to a faster response from monitoring personnel. Falls make one of the maj…	Health AND assistive engineering	IEEE Xplore	2017 IEEE 4th International Conference on Smart Instrumentation, Measurement and Application (ICSIMA)	Department of Electrical and Computer Engineering, International Islamic University Malaysia, Malaysia;Department of Electrical and Computer Engineering, International Islamic University Malaysia, Malaysia;Department of Electrical and Computer Engineering, International Islamic University Malaysia, Malaysia;Department of Electrical and Computer Engineering, International Islamic University Malays…	2	Bangladesh;Malaysia	2	5	arshad2017capacitive	3	5		detection,monitoring	protection,security	sensor
10.23919/PICMET.2017.8125443	https://ieeexplore.ieee.org/stamp/stamp.jsp?arnumber=8125443	Adoption Criteria Evaluation of Activity Tracking Wristbands for University Students	A. Shaygan, D. O. Gungor, H. Kutgun, A. Daneshi		2017	48	Information and communication technologies (ICTs) are reshaping our world. Companies keep launching their innovations in different industries. Some of these technologies have well-defined customer targets such as chronic patients whereas some are candidates to become mainstream products. Activity tracking wristbands are a good example of mainstream candidate products. These devices are mainly des…	Health AND wearables	IEEE Xplore	2017 Portland International Conference on Management of Engineering and Technology (PICMET)		1	Unknown	1	4	shaygan2017adoption	3	5	acceptance,adoption,technology adoption	monitoring		communication
10.1109/ACCESS.2017.2749758	https://ieeexplore.ieee.org/stamp/stamp.jsp?arnumber=8027035	SURF: Subject-Adaptive Unsupervised ECG Signal Compression for Wearable Fitness Monitors	M. Hooshmand, D. Zordan, T. Melodia, M. Rossi		2017	42	Recent advances in wearable devices allow non-invasive and inexpensive collection of biomedical signals including electrocardiogram (ECG), blood pressure, respiration, among others. Collection and processing of various biomarkers are expected to facilitate preventive healthcare through personalized medical applications. Since wearables are based on sizeand resource-constrained hardware, and are b…	Health AND wearables	IEEE Xplore	IEEE Access	Department of Computational Medicine and Bioinformatics, University of Michigan, Ann Arbor, MI, USA;Department of Information Engineering, University of Padova, Padua, Italy;Department of Electrical and Computer Engineering, Northeastern University, Boston, MA, USA;Department of Information Engineering, University of Padova, Padua, Italy	3	United States;Italy	2	4	hooshmand2017surf	3	5		monitoring	reliability	battery,data analytics,transmission
10.1109/JSEN.2017.2694555	https://ieeexplore.ieee.org/stamp/stamp.jsp?arnumber=7902163	Non-Wearable UWB Sensor for Human Identification in Smart Home	G. Mokhtari, Q. Zhang, C. Hargrave, J. C. Ralston		2017	39	Human identification is one of the main challenges for health monitoring systems in smart home. The majority of existing systems employ either wearable tags or video cameras to identify multiple residents in home environment. However, due to the inflexibility and inconvenience of wearable devices, and potential intrusiveness of video cameras, the adoption rate of these approaches remains low. In …	Health AND wearables	IEEE Xplore	IEEE Sensors Journal	CSIRO Australian e-Health Research Centre, Herston, QLD, Australia;CSIRO Australian e-Health Research Centre, Herston, QLD, Australia;CSIRO Queensland Centre for Advanced Technologies, Pullenvale, QLD, Australia;CSIRO Queensland Centre for Advanced Technologies, Pullenvale, QLD, Australia	2	Australia	1	4	mokhtari2017uwb	3	5	acceptance,adoption,intrusiveness	monitoring		sensor
10.1109/IC2E.2017.49	https://ieeexplore.ieee.org/stamp/stamp.jsp?arnumber=7923816	In Search for the Value of Connectivity: Accountable Citizens Fostering Accountable Governance via Connectivity: The Case of Environmental Health Policies	A. B. Suman		2017	38	This article rises from the consideration that the increasing connectivity of our urban communities is changing how citizens participate to their city's governance. This renovated participation brings about a new way of conceiving the citizenship, as an accountable citizenship, willing to participate to the governance of the city via new technological channels. The citizens are becoming able to t…	Health AND wearables	IEEE Xplore	2017 IEEE International Conference on Cloud Engineering (IC2E)		1	Unknown	1	1	asuman2017in	3	5	privacy	monitoring,recommendation		communication,data analytics
10.1109/DASC-PICom-DataCom-CyberSciTec.2017.126	https://ieeexplore.ieee.org/stamp/stamp.jsp?arnumber=8328470	A Secure and Dependable Connected Smart Home System for Elderly	A. Alelaiwi, M. M. Hassan, M. Z. A. Bhuiyan		2017	37	The Smart home is a domain, where various electronic gadgets and appliances are organized together to provide Smart services in an unobtrusive way to the people. In this paper, we present the design and development of a secure Smart home solution that maintains as well as enhances occupant lifestyles in a secure way, especially the elderly and physically impaired people. We utilized various enabl…	Health AND wearables	IEEE Xplore	2017 IEEE 15th Intl Conf on Dependable, Autonomic and Secure Computing, 15th Intl Conf on Pervasive Intelligence and Computing, 3rd Intl Conf on Big Data Intelligence and Computing and Cyber Science and Technology Congress(DASC/PiCom/DataCom/CyberSciTech)		1	Unknown	1	3	alelaiwi2017a	3	5		monitoring	reliability,security	cloud,sensor
10.1109/TED.2017.2715837	https://ieeexplore.ieee.org/stamp/stamp.jsp?arnumber=7967631	Stability of MOSFET-Based Electronic Components in Wearable and Implantable Systems	X. Jin, C. Jiang, E. Song, H. Fang, J. A. Rogers, M. A. Alam		2017	35	Wearable and implantable electronic (WIE) devices are enabling a new generation of customized real-time health monitoring systems. Some of the highest performance systems involve MOSFET-based sensors as well as MOSFET-based digital and analog circuits. Protecting these transistors in a harsh fluidic environment is difficult because the requirement of wearability/flexibility demands ultrathin enca…	Health AND wearables	IEEE Xplore	IEEE Transactions on Electron Devices	School of Electrical and Computer Engineering, Purdue University, West Lafayette, IN, USA;School of Electrical and Computer Engineering, Purdue University, West Lafayette, IN, USA;Department of Material Science and Engineering, University of Illinois, Urbana-Champaign, IL, USA;Department of Electrical and Computer Engineering, Northeastern University, Boston, MA, USA;Departments of Materials Scie…	5	United States	1	6	jinjiang2017stability	3	5		monitoring	protection,reliability,security	sensor
10.1109/DTIS.2017.7930168	https://ieeexplore.ieee.org/stamp/stamp.jsp?arnumber=7930168	Analyzing ambient assisted living solutions: A research perspective	A. Kunnappilly, A. Legay, T. Margaria, C. Seceleanu, B. Steffen, L. Traonouez		2017	33	Typical AAL solutions rely on integrating capabilities for health monitoring, fall detection, communication and social inclusion, supervised physical exercises, vocal interfaces, robotic platforms etc. Ensuring the safe function and quality of service with respect to various extra-functional requirements like timing and security of such AAL solutions is of highest importance. To facilitate analys…	Health AND ambient assisted living	IEEE Xplore	2017 12th International Conference on Design & Technology of Integrated Systems In Nanoscale Era (DTIS)	Mälardalen University, Västerås, Sweden;INRIA, Rennes, France;Univ. Limerick and Lero, Ireland;Mälardalen University, Västerås, Sweden;TU Dortmund, Germany;INRIA, Rennes, France	4	Sweden;France;Germany;Ireland	4	6	kunnappilly2017analyzing	3	5		detection,monitoring	safety,security	communication
10.1109/ICIEV.2017.8338606	https://ieeexplore.ieee.org/stamp/stamp.jsp?arnumber=8338606	IHEMHA: Interactive healthcare system design with emotion computing and medical history analysis	M. R. Ullah, M. A. R. Bhuiyan, A. K. Das		2017	30	The medical healthcare industry has become the emerging areas of research and realizes the need for an interactive healthcare system. Existing healthcare focusses on logical reasons but ignores the medical history and family health data. In this paper, we propose a healthcare system named Interactive Healthcare with Emotion and Medical History Analysis which pays attention to users biological inf…	Health AND wearables	IEEE Xplore	2017 6th International Conference on Informatics, Electronics and Vision & 2017 7th International Symposium in Computational Medical and Health Technology (ICIEV-ISCMHT)	Department of Computer Science and Engineering, East West University, Dhaka, Bangladesh;Department of Computer Science and Engineering, East West University, Dhaka, Bangladesh;Department of Computer Science and Engineering, East West University, Dhaka, Bangladesh	1	Bangladesh	1	3	ullahbhuiyan2017ihemha	3	5	acceptance,adoption,technology adoption	monitoring		cloud
10.1109/HIC.2017.8227623	https://ieeexplore.ieee.org/stamp/stamp.jsp?arnumber=8227623	Design of a multi-sensor IoT-enabled assistive device for discrete and deployable gait monitoring	S. Gill, J. Hearn, G. Powell, E. Scheme		2017	28	The increasing stress on the global healthcare system driven by the rise of chronic disease and an aging population is necessitating an emphasis on proactive health monitoring and self-management. Potential exists in the wave of emerging wearable devices and the internet of things (IoT) to support a movement towards the decentralization of healthcare. In particular, mobility impairments caused by…	Health AND assistive engineering	IEEE Xplore	2017 IEEE Healthcare Innovations and Point of Care Technologies (HI-POCT)	Institute of Biomedical Engineering (IBME), University of New Brunswick (UNB), Fredericton, NB, Canada;Institute of Biomaterials and Biomedical Engineering, University of Toronto, ON, Canada;Department of Electrical and Computer Engineering at UNB;Medical Devices and Technologies at the IBME	4	Canada	1	4	gillhearn2017design	3	5		monitoring	safety	cloud,sensor,transmission
10.1109/JBHI.2016.2603159	https://ieeexplore.ieee.org/stamp/stamp.jsp?arnumber=7552564	Movements Indicate Threat Response Phases in Children at Risk for Anxiety	E. W. McGinnis, R. S. McGinnis, M. Muzik, J. Hruschak, N. L. Lopez-Duran, N. C. Perkins, K. Fitzgerald, K. L. Rosenblum		2017	28	Temporal phases of threat response, including potential threat (anxiety), acute threat (startle, fear), and post-threat response modulation, have been identified as the underlying markers of anxiety disorders. Objective measures of response during these phases may help identify children at risk for anxiety; however, the complexity of current assessment techniques prevent their adoption in many re…	Health AND wearables	IEEE Xplore	IEEE Journal of Biomedical and Health Informatics	Department of Psychology, University of Michigan, Ann Arbor, MI, USA;Department of Mechanical Engineering, University of Michigan, Ann Arbor, MI, USA;Department of Psychology, University of Michigan, Ann Arbor, MI, USA;Department of Psychology, University of Michigan, Ann Arbor, MI, USA;Department of Psychology, University of Michigan, Ann Arbor, MI, USA;Department of Mechanical Engineering, Univ…	2	United States	1	8	mcginnis2017movements	3	5	acceptance,adoption,technology adoption	detection	security
10.1109/JBHI.2017.2679979	https://ieeexplore.ieee.org/stamp/stamp.jsp?arnumber=7875177	A Method of Signal Scrambling to Secure Data Storage for Healthcare Applications	S. Bao, M. Chen, G. Yang		2017	27	A body sensor network that consists of wearable and/or implantable biosensors has been an important front-end for collecting personal health records. It is expected that the full integration of outside-hospital personal health information and hospital electronic health records will further promote preventative health services as well as global health. However, the integration and sharing of healt…	Health AND wearables	IEEE Xplore	IEEE Journal of Biomedical and Health Informatics	School of Electronic and Information Engineering, Ningbo University of Technology, Ningbo, China;School of Electronic and Information Engineering, Ningbo University of Technology, Ningbo, China;Hamlyn Centre, Imperial College London, London, U.K.	2	China	1	3	baochen2017a	3	5	privacy		protection,security	cloud,sensor
10.1109/ICICCT.2017.7975185	https://ieeexplore.ieee.org/stamp/stamp.jsp?arnumber=7975185	ICT interventions on aiding people with disabilties — A state of art survey	I. Mohanraj, B. R. Raakesh		2017	21	Some of the pertinent and innovative applications of Information and Communication Technology can be found in providing access to technology and information for the people with physical disabilities or orthopedic impairments. These interventions mitigate the difference between disabled and general people in daily life by the inclusion of digital expansion. But the people with health impairments h…	Health AND assistive engineering	IEEE Xplore	2017 International Conference on Inventive Communication and Computational Technologies (ICICCT)	B. Tech Computer Science and Engineering, School of Computing, SASTRA University, Thanjavur, India;B. Tech Computer Science and Engineering School of Computing, SASTRA University, Thanjavur, India	1	India	1	2	mohanraj2017ict	3	5	acceptance,adoption,technology adoption		security	communication
10.1109/ICAT.2017.8171625	https://ieeexplore.ieee.org/stamp/stamp.jsp?arnumber=8171625	The smart home for the elderly: Perceptions, technologies and psychological accessibilities: The requirements analysis for the elderly in Thailand	P. Visutsak, M. Daoudi		2017	18	Various studies of assistive technology, embedded into the house for helping elderly persons have been introduced. There are many terms used to call this assistive technology, such as smart home, intelligent home, and home networking. The current technologies for smart home system can be divided into two basic categories: passive-intervention devices and active-intervention devices. Passive-inter…	Health AND assistive technologies	IEEE Xplore	2017 XXVI International Conference on Information, Communication and Automation Technologies (ICAT)	Dept. of Computer and Information Science, Faculty of Applied Science, KMUTNB, 1518 Bangsue, Bangkok, Thailand;IMT Lille Douai, Univ. Lille, CNRS, UMR 9189, CRIStAL, Centre de Recherche en Informatique et Automatique de Lille	2	Ethiopia;Thailand	2	2	visutsak2017the	3	5		detection,monitoring	reliability,safety	sensor
10.1109/CCAA.2017.8230007	https://ieeexplore.ieee.org/stamp/stamp.jsp?arnumber=8230007	Health monitoring and tracking system for soldiers using Internet of Things(IoT)	N. Patii, B. Iyer		2017	15	The paper reports an Internet of Thing (IoT) based health monitoring and tracking system for soldiers. The proposed system can be mounted on the soldier's body to track their health status and current location using GPS. These information will be transmitted to the control room through IoT. The proposed system comprise of tiny wearable physiological equipment's, sensors, transmission modules. Hen…	Health AND wearables	IEEE Xplore	2017 International Conference on Computing, Communication and Automation (ICCCA)	Department of E &amp;TC Engineering, Dr. Babasaheb Ambedkar Technological University, Maharashtra, Lonere-402103, India;Department of E &amp;TC Engineering, Dr. Babasaheb Ambedkar Technological University, Maharashtra, Lonere-402103, India	2	India	1	2	patiiiyer2017health	3	5		monitoring	protection,security	sensor,transmission
10.1109/ICCECE.2017.8526202	https://ieeexplore.ieee.org/stamp/stamp.jsp?arnumber=8526202	Machine Learning Based Fitness Tracker Platform Using MEMS Accelerometer	Y. Jain, D. Chowdhury, M. Chattopadhyay		2017	14	This paper deals with real time development of a machine learning based portable system for determining eating habits of a human being using six point calibrated wearable MEMS tri-axial accelerometer. The rise of obesity as a global epidemic makes it immensely important to monitor food habits of a modern day person. In this proposed system, we have derived an easy to adopt algorithm based on a tr…	Health AND wearables	IEEE Xplore	2017 International Conference on Computer, Electrical & Communication Engineering (ICCECE)	Dept. of Applied Electronics and Instrumentation Engineering, Heritage Institute of Technology, Kolkata, 7000107, India;Dept. of Applied Electronics and Instrumentation Engineering, Heritage Institute of Technology, Kolkata, 7000107, India;Dept. of Applied Electronics and Instrumentation Engineering, Heritage Institute of Technology, Kolkata, 7000107, India	1	India	1	3	jainchowdhury2017machine	3	5	acceptance,adoption	detection,monitoring		cloud
10.1109/ICNF.2017.7985992	https://ieeexplore.ieee.org/stamp/stamp.jsp?arnumber=7985992	IoT framework for Fluctuation Enhanced Sensing	R. Mingesz, G. Makan, B. Balogh, G. Vadai, Z. Gingl		2017	12	Today, Internet of Things (IoT) is an important and very popular technical and research area, as IoT systems provide opportunity to continuously monitor our environment in a cost-effective way. One really important parameter is the quality of the air since it significantly influences comfort and health. Fluctuation Enhanced Sensing (FES) is a promising method to increase the selectivity and sensi…	Health AND enhanced life environment	IEEE Xplore	2017 International Conference on Noise and Fluctuations (ICNF)	Department of Technical Informatics, University of Szeged, Hungary;Department of Technical Informatics, University of Szeged, Hungary;Department of Technical Informatics, University of Szeged, Hungary;Department of Technical Informatics, University of Szeged, Hungary;Department of Technical Informatics, University of Szeged, Hungary	1	Hungary	1	5	mingesz2017iot	3	5		monitoring	reliability	communication,data analytics,sensor
10.2196/humanfactors.7161	https://www.ncbi.nlm.nih.gov/pubmed/28630034	Fall Prevention Self-Assessments Via Mobile 3D Visualization Technologies: Community Dwelling Older Adults' Perceptions of Opportunities and Challenges.	Hamm Julian, Money Arthur, Atwal Anita	2017/06/19	2017	-1	In the field of occupational therapy the assistive equipment provision process AEPP is a prominent preventive strategy used to promote independent living and to identify and alleviate fall risk factors via the provision of assistive equipment within the home environment Current practice involves the use of paper based forms that include 2D measurement guidance diagrams that aim to communicate the…	Health AND assistive technologies	NCBI:PubMed	JMIR human factors	Department of Computer Science, Brunel University, London, United Kingdom.;Department of Computer Science, Brunel University, London, United Kingdom.;School of Health and Social Care, London South Bank University, LONDON, United Kingdom.	2	United Kingdom	1	3	hammjulian2017fall	3	5		recommendation	reliability	communication,data analytics,protocol
10.1016/j.bios.2017.06.054	https://www.ncbi.nlm.nih.gov/pubmed/28668771	Label-free electrochemiluminescence assay for aqueous Hg through oligonucleotide mediated assembly of gold nanoparticles.	Wang Dong-Mei, Gai Qi-Qi, Huang Rong-Fu, Zheng Xingwang	2017/06/28	2017	-1	Development of ultrasensitive method for Hg analysis is important for human health protection and environment monitoring In this work we present a highly sensitive and selective electrochemiluminescence ECL assay in a turn on mode for the detection of Hg through selective assembly of gold nanoparticles AuNPs on the surface of indium tin oxide ITO electrode In the absence of Hg the nonthiolated ss…	Health AND enhanced life environment	NCBI:PubMed	Biosensors & bioelectronics	College of Materials and Chemistry & Chemical Engineering, Chengdu University of Technology, Chengdu 610059, China.;College of Materials and Chemistry & Chemical Engineering, Chengdu University of Technology, Chengdu 610059, China.;College of Materials and Chemistry & Chemical Engineering, Chengdu University of Technology, Chengdu 610059, China. Electronic address: huangrongfu13@cdut.cn.;Key Labo…	3	China	1	4	wanggai2017electrochemiluminescence	3	5		detection,monitoring	protection,security	data analytics
10.1186/s12960-017-0244-x	https://www.ncbi.nlm.nih.gov/pubmed/28964267	Opportunities for human resources for health and rehabilitation: a response to Jesus et al.	Power Jessica, McVeigh Joanne, Gilmore Brynne, MacLachlan Malcolm	2017/09/30	2017	-1	We welcome Jesus et al s paper which makes an important contribution to the under researched area of the physical rehabilitation workforce The authors present recommendations to advance a policy and research agenda for ensuring that an adequate rehabilitation workforce can meet the current and future rehabilitation health needs p 1 We argue that their perspective could however be strengthened by …	Health AND assistive technologies	NCBI:PubMed	Human resources for health	Centre for Global Health, Trinity College Dublin, 7-9 Leinster Street South, Dublin 2, Ireland. odowdje@tcd.ie.;Department of Psychology, Maynooth University, John Hume Building, North Campus, Maynooth, Co. Kildare, Ireland.;Centre for Global Health, Trinity College Dublin, 7-9 Leinster Street South, Dublin 2, Ireland.	3	Ireland	1	4	powerjessica2017opportunities	3	5	acceptance,adoption,technology adoption	recommendation		communication
10.1021/jacs.7b08840	https://www.ncbi.nlm.nih.gov/pubmed/29087700	Self-Organized Frameworks on Textiles (SOFT): Conductive Fabrics for Simultaneous Sensing, Capture, and Filtration of Gases.	Smith Merry K, Mirica Katherine A	2017/10/31	2017	-1	Wearable electronics have the potential to advance personalized health care alleviate disability enhance communication and improve homeland security Development of multifunctional electronic textiles e textiles with the capacity to interact with the local environment is a promising strategy for achieving electronic transduction of physical and chemical information This paper describes a simple an…	Health AND enhanced support environment	NCBI:PubMed	Journal of the American Chemical Society	Department of Chemistry, Burke Laboratory, Dartmouth College , Hanover, New Hampshire 03755, United States.;Department of Chemistry, Burke Laboratory, Dartmouth College , Hanover, New Hampshire 03755, United States.	1	United States	1	2	smithmerry2017frameworks	3	5		detection	reliability,security	communication,sensor
10.1080/17483107.2017.1378392	https://www.ncbi.nlm.nih.gov/pubmed/28936883	Taking back a little of what you have lost: the meaning of using an Environmental Control System (ECS) for people with high cervical spinal cord injury.	Verdonck Michele, Nolan Maeve, Chard Gill	2017/09/22	2017	-1	Assistive technologies have deep and personal meanings for people with disabilities This study sought to provide an in depth exploration of the subjective meaning of Environmental Control System ECS use for people with high cervical spinal cord injury Interpretative Phenomenological Analysis IPA was used to explore the personal meaning of ECS In depth interviews with five participants were analyz…	Health AND assistive technologies	NCBI:PubMed	Disability and rehabilitation. Assistive technology		1	Unknown	1	3	verdonck2017taking	3	5		recommendation	reliability,safety,security	sensor
10.1186/s40900-017-0063-1	https://www.ncbi.nlm.nih.gov/pubmed/29062537	Tea, talk and technology: patient and public involvement to improve connected health 'wearables' research in dementia.	Hassan Lamiece, Swarbrick Caroline, Sanders Caroline, Parker Angela, Machin Matt, Tully Mary P, Ainsworth John	2017/08/01	2017	-1	There are a growing number of mobile phones watches and electronic devices which can be worn on the body to track aspects of health and well being such as daily steps sleep and exercise Dementia researchers think that these devices could potentially be used as part of future research projects for example to help spot changes in daily activity that may signal the early symptoms of dementia We aske…	Health AND wearables	NCBI:PubMed	Research involvement and engagement	Farr Institute of Health Informatics Research, School of Health Sciences, Faculty for Biology, Medicine and Health, The University of Manchester, Oxford Road, Manchester, M13 9PL UK.;Farr Institute of Health Informatics Research, School of Health Sciences, Faculty for Biology, Medicine and Health, The University of Manchester, Oxford Road, Manchester, M13 9PL UK.;NIHR School for Primary Care Rese…	4	United Kingdom	1	7	hassan2017tea	3	5	acceptance,technology acceptance	detection,recommendation	security
10.1177/1471301217691617	https://www.ncbi.nlm.nih.gov/pubmed/28178858	Technology-based tools and services for people with dementia and carers: Mapping technology onto the dementia care pathway.	Lorenz Klara, Freddolino Paul P, Comas-Herrera Adelina, Knapp Martin, Damant Jacqueline	2017/02/08	2017	-1	The extent to which technology may be able to support people with dementia and their carers along the care pathway and in different care settings is of interest to policy makers and governments In this paper we provide an overview of the role of technology in dementia care treatment and support by mapping existing technologies by function target user and disease progression Technologies identifie…	Health AND assistive technologies	NCBI:PubMed	Dementia (London, England)	Personal Social Services Research Unit, London School of Economics and Political Science, UK.;School of Social Work, Michigan State University, USA;Personal Social Services Research Unit, London School of Economics and Political Science, UK.;Personal Social Services Research Unit, London School of Economics and Political Science, UK.;Personal Social Services Research Unit, London School of Econom…	2	United Kingdom;United States	2	5	lorenz2017tools	3	5		monitoring	safety,security	communication,sensor
29 March 2017	https://link.springer.com/chapter/10.1007/978-3-319-56538-5_61	Assistive Platforms for the Visual Impaired: Bridging the Gap with the General Public	Tânia Rocha,Hugo Fernandes,Arsénio Reis,Hugo Paredes,João Barroso	2017	2017	2	The visual impaired are a specific minority group that can benefit from specific assistive systems in order to mitigate their mobility and accessibility constrains. In the last decade, our research group has been integrating and developing assistive technologies, focused in human-computer interaction, artificial vision, assisted navigation, pervasive computing, among others. Several projects and …	Health AND assistive engineering	Springer		INESC TEC and Universidade de Tras-os-Montes e Alto Douro Vila Real Portugal	1	Portugal	1	5	tniarocha2017assistive	3	5	acceptance,adoption,technology adoption		reliability	sensor
31 May 2017	https://link.springer.com/chapter/10.1007/978-3-319-56136-3_10	Decentralized Infrastructure Health Monitoring Using Embedded Computing in Wireless Sensor Networks	Kosmas Dragos,Kay Smarsly	2017	2017	2	Due to the significant risk posed to public safety by infrastructure ageing and deterioration, infrastructure health monitoring has been drawing increasing research interest in recent years. In the field of infrastructure health monitoring, wireless sensor networks have become particularly popular, because of their cost efficiency, flexibility, and reduced installation time as compared to convent…	Health AND ambient intelligence	Springer		Chair of Computing in Civil Engineering Bauhaus University Weimar Weimar Germany	1	Germany	1	2	kosmas2017decentralized	3	5		monitoring	safety	communication,data analytics,sensor
03 February 2017	https://link.springer.com/article/10.1007/s11277-017-4024-7	Efficient Patient Care Through Wireless Body Area Networks—Enhanced Technique for Handling Emergency Situations with Better Quality of Service	A. Muthulakshmi,K. Shyamala	2017	2017	1	Wireless body area networks (WBAN) is a wireless network of sensors placed in and around the human body for monitoring the patient conditions remotely. The goal of WBAN networks is to report the patient condition to the monitoring system with maximum reliability and minimum delay and deliver the life critical data in the emergency situation with utmost priority. The proposed MAC protocol is aimed…	Health AND enhanced life environment	Springer	Wireless Personal Communications	Department of Computer Science MOP Vaishnav College for Women Chennai India;Department of Computer Science Dr. Ambedkar College Chennai India	2	India	1	2	muthulakshmi2017efficient	3	5		monitoring	reliability	protocol,sensor,transmission
02 February 2017	https://link.springer.com/chapter/10.1007/978-3-319-43790-3_24	Article 20 [Personal Mobility]	Marco Fasciglione	2017	2017	0	The CRPD was adopted by the UNGA on December 13, 2006, and entered into force on May 3, 2008, together with its Optional Protocol. The Convention is the first UN human rights treaty to be adopted in the twenty-first century and is reputed to be the most rapidly negotiated ever. The CRPD aspires “to promote, protect and ensure the full and equal enjoyment of all human rights and fundamental freedo…	Health AND assistive technologies	Springer		Institute for Research on Innovation and Services for Development (IRISS), National Research Council (CNR) Naples Italy	1	Italy	1	1	marcofasciglione2017article	3	5	acceptance,adoption		protection,security	protocol
06 June 2017	https://link.springer.com/chapter/10.1007/978-3-319-58877-3_8	SmartMATES for Medication Adherence Using Non-intrusive Wearable Sensors	A. H. Abdullah,T. H. Lim	2017	2017	0	According to the National institute on Aging, 8% of the world’s population is over 65 or older. There is a need for a long term care and a remote home-care environment for the aging population using smart technologies as this number expected to double by 2050. With the advancement of embedded sensing technologies, wireless sensing technologies have been used to monitor user’s activities and maint…	Health AND wearables	Springer		Universiti Teknologi Brunei Gadong Brunei Darussalam	1	Brunei Darussalam	1	2	abdullah2017smartmates	3	5	intrusiveness	detection,monitoring		data analytics,sensor
10.1109/JSEN.2015.2469095	https://ieeexplore.ieee.org/stamp/stamp.jsp?arnumber=7206521	AutoDietary: A Wearable Acoustic Sensor System for Food Intake Recognition in Daily Life	Y. Bi, M. Lv, C. Song, W. Xu, N. Guan, W. Yi		2016	62	Nutrition-related diseases are nowadays a main threat to human health and pose great challenges to medical care. A crucial step to solve the problems is to monitor the daily food intake of a person precisely and conveniently. For this purpose, we present AutoDietary, a wearable system to monitor and recognize food intakes in daily life. An embedded hardware prototype is developed to collect food …	Health AND wearables	IEEE Xplore	IEEE Sensors Journal	College of Information Science and Engineering, Northeastern University, Shenyang, China;College of Information Science and Engineering, Northeastern University, Shenyang, China;Department of Computer Science and Engineering, University at Buffalo, State University of New York, Buffalo, NY, USA;Department of Computer Science and Engineering, University at Buffalo, State University of New York, Bu…	2	United States;China	2	6	bilvsong2016autodietary	3	5	acceptance,adoption	monitoring		data analytics,sensor
10.1109/CHASE.2016.14	https://ieeexplore.ieee.org/stamp/stamp.jsp?arnumber=7545830	iHear Food: Eating Detection Using Commodity Bluetooth Headsets	Y. Gao, N. Zhang, H. Wang, X. Ding, X. Ye, G. Chen, Y. Cao		2016	52	Monitoring a person's dietary behavior has many health applications (e.g. weight management). Existing approaches for automatic eating detection using wearable sensors often require custom hardware that may not be practical as their usability and energy efficiency have not been validated. In this paper, we propose to use off-the-shelf Bluetooth headsets to unobtrusively monitor and detect users' …	Health AND ambient intelligence	IEEE Xplore	2016 IEEE First International Conference on Connected Health: Applications, Systems and Engineering Technologies (CHASE)		1	Unknown	1	7	gaozhang2016ihear	3	5	acceptance,adoption	detection,monitoring		sensor
10.1109/MobServ.2016.15	https://ieeexplore.ieee.org/stamp/stamp.jsp?arnumber=7787031	Assessing Pairing and Data Exchange Mechanism Security in the Wearable Internet of Things	K. Lotfy, M. L. Hale		2016	51	The consumer wearable economy is a rapidly growing sector with an ever increasingly number of use cases mostly focused on the quantified self. Whether used for fitness tracking, mobile health monitoring, or as remote controllers for connected smartphone apps, wearables typically come equipped with a wide variety of different sensors such as accelerometers, pulsometors, and thermometers to capture…	Health AND wearables	IEEE Xplore	2016 IEEE International Conference on Mobile Services (MS)		1	Unknown	1	2	lotfyhale2016assessing	3	5		monitoring	security	protocol,sensor,transmission
10.1109/JSEN.2016.2585667	https://ieeexplore.ieee.org/stamp/stamp.jsp?arnumber=7501460	A Wearable Fall Detector for Elderly People Based on AHRS and Barometric Sensor	P. Pierleoni, A. Belli, L. Maurizi, L. Palma, L. Pernini, M. Paniccia, S. Valenti		2016	45	Falls and their consequences are among the major health care problems affecting functional mobility and quality of life of elderly people. Even for people living independently, falls are common occurrences. In this paper, we present a waist-mounted device useful to detect possible falls in elderly people. Through data coming from a three-axis accelerometer, a three-axis gyroscope, a three-axis ma…	Health AND wearables	IEEE Xplore	IEEE Sensors Journal	Department of Information Engineering, Universit&#x00E0;Politecnica Delle Marche, Ancona, Italy;Department of Information Engineering, Universit&#x00E0;Politecnica Delle Marche, Ancona, Italy;Department of Information Engineering, Universit&#x00E0;Politecnica Delle Marche, Ancona, Italy;Department of Information Engineering, Universit&#x00E0;Politecnica Delle Marche, Ancona, Italy;Department of I…	3	Italy	1	7	pierleoni2016a	3	5	acceptance,adoption	detection		protocol,sensor
10.1109/JSEN.2015.2479647	https://ieeexplore.ieee.org/stamp/stamp.jsp?arnumber=7270977	Real-Time Indoor Carbon Dioxide Monitoring Through Cognitive Wireless Sensor Networks	P. Spachos, D. Hatzinakos		2016	43	In recent years, indoor air quality has become an important health and safety concern, as more energy efficient and air tight buildings are built and the existing buildings age. Clean air is essential for good health, and this is especially true when it comes to indoor air. However, many work environments lack proper detection mechanisms to identify health risks for occupants. Wireless ad hoc sen…	Health AND enhanced support environment	IEEE Xplore	IEEE Sensors Journal	School of Engineering, University of Guelph, Guelph, ON, Canada;Department of Electrical and Computer Engineering, University of Toronto, Toronto, ON, Canada	2	Canada	1	2	spachos2016indoor	3	5		detection,monitoring	safety	sensor,transmission
10.1109/EMBC.2016.7590765	https://ieeexplore.ieee.org/stamp/stamp.jsp?arnumber=7590765	Feasibility of unobstrusive ambient sensors for fall detections in home environment	Q. Zhang, M. Karunanithi		2016	40	Falls are the leading threats of death, injury and hospital admissions of seniors. About one third of seniors fall every year. Real time fall detection is thus critical to support independent livings of seniors by getting timely interventions from carers/family members. Recent years along with the IoT booming, many wearable sensor based fall detection systems have been developed. However privacy …	Health AND ambient assisted living	IEEE Xplore	2016 38th Annual International Conference of the IEEE Engineering in Medicine and Biology Society (EMBC)	Australian e-Health Research Centre, CSIRO Computational Informatics, UQHSB, RBWH, QLD, Australia;Australian e-Health Research Centre, CSIRO Computational Informatics, UQHSB, RBWH, QLD, Australia	1	Australia	1	2	zhangkarunanithi2016feasibility	3	5	acceptance,privacy	detection,monitoring		sensor
10.1109/BIBM.2016.7822813	https://ieeexplore.ieee.org/stamp/stamp.jsp?arnumber=7822813	Multi-lead medical waveform format encoding rules and its application in a wearable watch	Z. Liang, L. Shi, H. Tian, G. Xie, Q. Liang, X. Yu, X. Lai, Y. Yuan, B. Feng		2016	4	Objective: It needs to be studied how to integrate the new standards of medical waveform format resent version published by ISO22077-2015 (MWF) and current executed standards for a suitable and detail application of MWF. Methods: 1. Header Information of ISO22077 about demographics was further encoded with the standard from “serials standard of WS for health information” (WSx), such as WS 363/364…	Health AND wearables	IEEE Xplore	2016 IEEE International Conference on Bioinformatics and Biomedicine (BIBM)	Dongguan & Guangzhou University of Chinese Medicine, Cooperative Academy of Mathematical and Engineering for Chinese Medicine, Dongguan, Guangdong, China;Dongguan & Guangzhou University of Chinese Medicine, Cooperative Academy of Mathematical and Engineering for Chinese Medicine, Dongguan, Guangdong, China;Dongguan & Guangzhou University of Chinese Medicine, Cooperative Academy of Mathematical an…	4	China	1	9	liangshi2016medical	3	5		detection	reliability,security	data analytics,protocol
10.1109/HICSS.2016.422	https://ieeexplore.ieee.org/stamp/stamp.jsp?arnumber=7427606	Wearable Health Monitors and Physician-Patient Communication: The Physician's Perspective	J. R. Loos, E. J. Davidson		2016	37	Studies have shown that effective physician-patient communication can result in improved health outcomes. Wearable health monitors, which are steadily growing in adoption, may help to improve this communication. In this paper we report the findings of a survey conducted among physicians, in which we assessed their views on the potential integration of wearables into patient care. Our analysis sug…	Health AND wearables	IEEE Xplore	2016 49th Hawaii International Conference on System Sciences (HICSS)		1	Unknown	1	2	loosdavidson2016wearable	3	5	acceptance,adoption,intrusiveness	monitoring		communication
10.1109/BDCloud-SocialCom-SustainCom.2016.54	https://ieeexplore.ieee.org/stamp/stamp.jsp?arnumber=7723708	Improving Real-Time Data Streaming Security to Promote Patient and Physician Socialization	H. Sachdev, H. Wimmer, L. Chen		2016	28	Promoting the socialization of personal health information (PHI) via sharing presents challenges due to confidentiality and privacy protections required by individuals and mandated by HIPAA (Health Insurance Portability and Accountability Act). Sharing PHI facilitates improved clinical decision support and evidence based medicine. The volume, variety, veracity and velocity of PHI is increasing wi…	Health AND wearables	IEEE Xplore	2016 IEEE International Conferences on Big Data and Cloud Computing (BDCloud), Social Computing and Networking (SocialCom), Sustainable Computing and Communications (SustainCom) (BDCloud-SocialCom-SustainCom)		1	Unknown	1	3	sachdev2016improving	3	5	privacy		protection,security	sensor,transmission
10.1109/ICSTCC.2016.7790722	https://ieeexplore.ieee.org/stamp/stamp.jsp?arnumber=7790722	Health monitoring system based on wearable sensors and cloud platform	R. T. Hameed, O. A. Mohamad, N. Ţăpuş		2016	26	The advances in Internet innovation have made possible techniques for the conveyance of healthcare. Networking infrastructure and common access can encourage sharing of patient data and clinical information; make the Internet a perfect tool for remote patient observing applications. In this paper, we portray an experimental model designed for monitoring and checking the health condition of the pa…	Health AND wearables	IEEE Xplore	2016 20th International Conference on System Theory, Control and Computing (ICSTCC)	Faculty of Automatic Control and Computers, University POLITEHNICA of Bucharest, Bucharest, Romania;Faculty of Automatic Control and Computers, University POLITEHNICA of Bucharest, Bucharest, Romania;Faculty of Automatic Control and Computers, University POLITEHNICA of Bucharest, Bucharest, Romania	1	Romania	1	3	hameed2016health	3	5		monitoring	reliability	cloud,sensor,transmission
10.1109/COASE.2016.7743444	https://ieeexplore.ieee.org/stamp/stamp.jsp?arnumber=7743444	Cloud-Based Smart Home Environment (CoSHE) for home healthcare	Minh Pham, Y. Mengistu, Ha Manh Do, Weihua Sheng		2016	25	The continued increase of senior population worldwide is causing challenges to existing healthcare and support systems in terms of infrastructure and trained professionals. Recently, smart home environments are being utilized for ubiquitous health monitoring, allowing patients to stay at the comfort of their homes. In this paper we presented a Cloud-Based Smart Home Environment (CoSHE) for home h…	Health AND wearables	IEEE Xplore	2016 IEEE International Conference on Automation Science and Engineering (CASE)	Laboratory for Advanced Sensing, Computation and Control (ASCC Lab), School of Electrical and Computer Engineering, Oklahoma State University, Stillwater, 74078, USA;Laboratory for Advanced Sensing, Computation and Control (ASCC Lab), School of Electrical and Computer Engineering, Oklahoma State University, Stillwater, 74078, USA;Laboratory for Advanced Sensing, Computation and Control (ASCC Lab)…	1	United States	1	4	minhpham2016smart	3	5	privacy	monitoring		cloud,data analytics,sensor
10.1109/CBMS.2016.46	https://ieeexplore.ieee.org/stamp/stamp.jsp?arnumber=7545979	A Quality Model for AAL Software Systems	L. Garcés, F. Oquendo, E. Y. Nakagawa		2016	24	The Ambient Assisted Living (AAL) domain aims to support the daily life activities of elders, patients with chronic conditions or disabled people, with a focus on ICT (Informatics and Communication Technologies). Important advances in AAL software systems have been already made, assisting people in their home, work, and social environments. Because of their critical nature, these systems must be …	Health AND ambient assisted living	IEEE Xplore	2016 IEEE 29th International Symposium on Computer-Based Medical Systems (CBMS)		1	Unknown	1	3	garcs2016a	3	5		monitoring	reliability,safety,security	communication
10.1109/UPCON.2016.7894624	https://ieeexplore.ieee.org/stamp/stamp.jsp?arnumber=7894624	Big data analytics of IoT based Health care monitoring system	P. Dineshkumar, R. SenthilKumar, K. Sujatha, R. S. Ponmagal, V. N. Rajavarman		2016	22	New prospects for health care monitoring is engendered by the augmentation of Internet of Things (IoT) and Big data, as well as the ubiquitous nature of tiny wearable bio sensors. Many confront have yet to be addressed to create a dependable and flexible system for health care monitoring. In this paper Big data analytics on IoT based Health care system is proposed. IoT based health care monitorin…	Health AND wearables	IEEE Xplore	2016 IEEE Uttar Pradesh Section International Conference on Electrical, Computer and Electronics Engineering (UPCON)	Dept. of Computer Science and Engineering, Dr. M.G.R. Educational Research Institute University, Chennai, India;TCS Ltd, Bangalore, India;Dept. of Electrical and Electronics Engineering, Dr. M.G.R. Educational Research Institute University, Chennai, India;Dept. of Computer Science and Engineering, Dr. M.G.R. Educational Research Institute University, Chennai, India;Dept. of Computer Science and E…	3	India	1	5	dineshkumar2016big	3	5		monitoring	reliability	cloud,data analytics,sensor
10.1109/INVENTIVE.2016.7830230	https://ieeexplore.ieee.org/stamp/stamp.jsp?arnumber=7830230	Blowfish algorithm for patient health monitoring	S. S. Kondawar, D. H. Gawali		2016	22	Wireless medical devices are very useful for monitoring the health of patients continuously. Wearable medical devices come in contact with the harsh environment many times. Hence, security of these devices while sending data wirelessly is of utmost importance. The proposed system is based on security with low power consumption for portable devices. The proposed system includes collecting the data…	Health AND wearables	IEEE Xplore	2016 International Conference on Inventive Computation Technologies (ICICT)	Electronics &amp;Telecommunication Dept., NBN Sinhgad School of Engineering, Pune, India;Electronics &amp;Telecommunication Dept., NBN Sinhgad School of Engineering, Pune, India	2	India	1	2	kondawar2016blowfish	3	5		monitoring	security	data analytics,sensor,transmission
10.1109/CyberSA.2016.7503293	https://ieeexplore.ieee.org/stamp/stamp.jsp?arnumber=7503293	Pervasive eHealth services a security and privacy risk awareness survey	X. Bellekens, A. Hamilton, P. Seeam, K. Nieradzinska, Q. Franssen, A. Seeam		2016	21	The human factor is often recognised as a major aspect of cyber-security research. Risk and situational perception are identified as key factors in the decision making process, often playing a lead role in the adoption of security mechanisms. However, risk awareness and perception have been poorly investigated in the field of eHealth wearables. Whilst end-users often have limited understanding of…	Health AND wearables	IEEE Xplore	2016 International Conference On Cyber Situational Awareness, Data Analytics And Assessment (CyberSA)	Division of Computing and Mathematics, Abertay Dundee University, United Kingdom;Department of Electronic and Electrical Engineering, University of Strathclyde, Glasgow, G1 1XW, UK;School of Management and Business, Aberystwyth University (Mauritius Branch Campus), Quartier Militaire, Mauritius;Department of Electronic and Electrical Engineering, University of Strathclyde, Glasgow, G1 1XW, UK;Cyb…	5	United Kingdom;United States;Mauritius	3	6	bellekens2016pervasive	3	5	acceptance,adoption,privacy	recommendation	security
10.1109/ICCCE.2016.58	https://ieeexplore.ieee.org/stamp/stamp.jsp?arnumber=7808316	Health and Wellness Monitoring of Elderly People Using Intelligent Sensing Technique	A. Arshad, S. Khan, A. H. M. Z. Alam, R. Tasnim, R. I. Boby		2016	17	The work aims in creating a monitoring system for the elderly population intended to be used in the bedroom. The sensors selected can measure the sleep pattern and selected vital signals. This particular sensor was preferred as a result of its simplicity in integration, cost-effectiveness, and reliability. The suggested work is shown to be in the form of embedded sensors integrated in the bedroom…	Health AND ambient assisted living	IEEE Xplore	2016 International Conference on Computer and Communication Engineering (ICCCE)		1	Unknown	1	5	arshad2016health	3	5		detection,monitoring	reliability,security	sensor
10.1109/HealthCom.2016.7749442	https://ieeexplore.ieee.org/stamp/stamp.jsp?arnumber=7749442	A flexible architecture for mobile health monitoring	M. Bagot, P. Launay, F. Guidec		2016	14	There is a growing need for systems that allow to monitor continuously the health condition of patients with chronic diseases, while allowing these patients to live their daily life as usual, at home as well as out of home. Developing such systems is now feasible based on currently available wireless transmission technologies and off-the-shelf wearable sensors, but most of the applications develo…	Health AND wearables	IEEE Xplore	2016 IEEE 18th International Conference on e-Health Networking, Applications and Services (Healthcom)	IRISA, CominLabs, Université Bretagne Sud;IRISA, CominLabs, Université Bretagne Sud;IRISA, CominLabs, Université Bretagne Sud	1	Unknown	1	3	bagotlaunay2016a	3	5		monitoring	reliability	data analytics,sensor,transmission
10.1109/ISCO.2016.7727091	https://ieeexplore.ieee.org/stamp/stamp.jsp?arnumber=7727091	MediSuit: Wearable health monitoring system for elders and bed-ridden patients	R. K. Megalingam, G. Pocklassery, A. A. Thulasi, V. Jayakrishnan, G. Mourya		2016	10	As people get older, the body gets weaker and it starts showing signs and symptoms of chronic diseases like cardio vascular diseases, diabetes, or even conditions of stress and depression. These signs may be increased heart rate, unusually low blood saturation level, or abnormal body temperature. Most of the time these signs go unnoticed and hence the patients are not diagnosed. By the time they …	Health AND wearables	IEEE Xplore	2016 10th International Conference on Intelligent Systems and Control (ISCO)	Amrita Vishwa Vidyapeetham University, Kollam, Kerala 690525;Amrita Vishwa Vidyapeetham University, Kollam, Kerala 690525;Amrita Vishwa Vidyapeetham University, Kollam, Kerala 690525;Amrita Vishwa Vidyapeetham University, Kollam, Kerala 690525;Amrita Vishwa Vidyapeetham University, Kollam, Kerala 690525	1	Unknown	1	5	megalingam2016medisuit	3	5		monitoring	reliability	communication,sensor,transmission
10.3233/JAD-160348	https://www.ncbi.nlm.nih.gov/pubmed/27636843	A Novel and Intelligent Home Monitoring System for Care Support of Elders with Cognitive Impairment.	Lazarou Ioulietta, Karakostas Anastasios, Stavropoulos Thanos G, Tsompanidis Theodoros, Meditskos Georgios, Kompatsiaris Ioannis, Tsolaki Magda	2016/9/17	2016	-1	Assistive technology in the form of a smart home environment is employed to support people with dementia To propose a system for continuous and objective remote monitoring of problematic daily living activity areas and design personalized interventions based on system feedback and clinical observations for improving cognitive function and health related quality of life The assistive technology of…	Health AND ambient assisted living	NCBI:PubMed	Journal of Alzheimer's disease : JAD		1	Unknown	1	7	lazarou2016a	3	5		detection,monitoring	reliability	data analytics,sensor
10.3122/jabfm.2017.02.160219	https://www.ncbi.nlm.nih.gov/pubmed/28379834	Ethical Considerations in Electronic Monitoring of the Cognitively Impaired.	Yang Y Tony, Kels Charles G	2016/11/01	2016	-1	Cognitive impairment afflicts an estimated 16 million people in the United States Wandering is a concerning behavior associated with cognitive impairment as it may threaten patient safety The risks posed by wandering place severe burdens on both professional and informal caregivers as well as law enforcement institutions throughout the United States As such location trackers that could reduce thi…	Health AND assistive technologies	NCBI:PubMed	Journal of the American Board of Family Medicine : JABFM	From the Department of Health Administration and Policy, George Mason University, Fairfax, VA (YTY);the Division of Legislative Counsel, American Medical Association, Washington, DC (CGK);and the Judge Advocate General's Corps, US Air Force Reserve, Washington (CGK). ytyang@gmu.edu.;From the Department of Health Administration and Policy, George Mason University, Fairfax, VA (YTY);the Division of…	4	United States	1	2	yangytony2016ethical	3	5	privacy	monitoring	protection,safety,security
10.3109/17483107.2016.1139634	https://www.ncbi.nlm.nih.gov/pubmed/27291251	Exploring the functional impact of adaptive seating on the lives of individual children and their families: a collective case study.	Stier Carly D, Chieu Ivan B, Howell Lori, Ryan Stephen E	2016/06/13	2016	-1	This study examined parent reported change in the functional performance of four school aged children with wheeled mobility needs who had used a new adaptive seating system for 6 weeks The collective case study involved four mothers whose children ages 6 9 years received a new adaptive seating system for a manual wheelchair or stroller Mothers completed the Family Impact of Assistive Technology S…	Health AND assistive technologies	NCBI:PubMed	Disability and rehabilitation. Assistive technology	a Department of Occupational Science and Occupational Therapy , University of Toronto , Toronto , Ontario , Canada.;a Department of Occupational Science and Occupational Therapy , University of Toronto , Toronto , Ontario , Canada.;b Holland Bloorview Kids Rehabilitation Hospital , Toronto , Ontario , Canada.	2	Canada	1	4	stiercarly2016exploring	3	5	acceptance,adoption,technology adoption	detection	reliability
10.3109/17483107.2016.1151950	https://www.ncbi.nlm.nih.gov/pubmed/27052680	Meanings and experiences of assistive technologies in everyday lives of older citizens: a meta-interpretive review.	Dahler Anne Marie, Rasmussen Dorte Malig, Andersen Pernille Tanggaard	2016/04/07	2016	-1	The purpose of this study was to synthesize the available qualitative studies on the meaning of assistive technologies AT in elderly people s everyday lives in order to identify central concepts themes and findings from existing research A systematic search of the literature was conducted using predetermined search strategies Exclusion criteria were in accordance with the meta interpretive approa…	Health AND assistive technologies	NCBI:PubMed	Disability and rehabilitation. Assistive technology	a Center for Applied Research and the Welfare Professions , University College Lillebaelt , Odense , Denmark;;b Head of Programme, Programme for Assistive Technology , University College Lillebaelt , Odense , Denmark;;c Department of Public Health, Unit for Health Promotion Research , University of Southern Denmark , Esbjerg , Denmark.	4	Denmark	1	3	dahler2016meanings	3	5	acceptance,technology acceptance		reliability,safety	data analytics
10.1021/acsami.5b12860	https://www.ncbi.nlm.nih.gov/pubmed/26719952	New Surface-Enhanced Raman Sensing Chip Designed for On-Site Detection of Active Ricin in Complex Matrices Based on Specific Depurination.	Tang Ji-Jun, Sun Jie-Fang, Lui Rui, Zhang Zong-Mian, Liu Jing-Fu, Xie Jian-Wei	2016/01/12	2016	-1	Quick and accurate on site detection of active ricin has very important realistic significance in view of national security and defense In this paper optimized single stranded oligodeoxynucleotides named poly 21dA which function as a depurination substrate of active ricin were screened and chemically attached on gold nanoparticles AuNPs 100 nm via the Au S bond poly 21dA AuNPs Subsequently poly 2…	Health AND enhanced support environment	NCBI:PubMed	ACS applied materials & interfaces	State Key Laboratory of Toxicology and Medical Countermeasures, and Laboratory of Toxicant Analysis, Institute of Pharmacology and Toxicology, Academy of Military Medical Sciences , Beijing 100850, People's Republic of China.;State Key Laboratory of Environmental Chemistry and Ecotoxicology, Research Center for Eco-Environmental Sciences, Chinese Academy of Sciences , Beijing 100085, People's Rep…	2	China	1	6	tangsun2016new	3	5		detection,monitoring	reliability,security	sensor
10.2196/mhealth.5120	https://www.ncbi.nlm.nih.gov/pubmed/27076486	Older Adults' Experiences Using a Commercially Available Monitor to Self-Track Their Physical Activity.	McMahon Siobhan K, Lewis Beth, Oakes Michael, Guan Weihua, Wyman Jean F, Rothman Alexander J	2016/04/13	2016	-1	Physical activity contributes to older adults autonomy mobility and quality of life as they age yet fewer than 1 in 5 engage in activities as recommended Many older adults track their exercise using pencil and paper or their memory Commercially available physical activity monitors PAM have the potential to facilitate these tracking practices and in turn physical activity An assessment of older ad…	Health AND wearables	NCBI:PubMed	JMIR mHealth and uHealth	University of Minnesota, School of Nursing, Minneapolis, MN, United States. skmcmaho@umn.edu.	1	United States	1	6	mcmahon2016older	3	5	acceptance,technology acceptance	monitoring,recommendation		communication
10.1016/j.cgh.2016.05.009	https://www.ncbi.nlm.nih.gov/pubmed/27189911	Personalized Technologies in Chronic Gastrointestinal Disorders: Self-monitoring and Remote Sensor Technologies.	Riaz Muhammad Safwan, Atreja Ashish	2016/05/14	2016	-1	With increased access to high speed Internet and smartphone devices patients have started to use mobile applications apps for various health needs These mobile apps are now increasingly used in integration with telemedicine and wearables to support fitness health education symptom tracking and collaborative disease management and care coordination More recently evidence especially around remote p…	Health AND wearables	NCBI:PubMed	Clinical gastroenterology and hepatology : the official clinical practice journal of the American Gastroenterological Association	Brooklyn Hospital Center, Brooklyn, New York.;Icahn School of Medicine at Mount Sinai, New York, New York. Electronic address: ashish.atreja@mssm.edu.	2	United States	1	2	riazmuhammad2016personalized	3	5	acceptance,adoption,technology adoption	monitoring		sensor
10.3109/09638288.2016.1138557	https://www.ncbi.nlm.nih.gov/pubmed/26879275	The experiences and needs of individuals with disabilities exposed to chronic political violence.	Shpigelman Carmit-Noa, Gelkopf Marc	2016/02/16	2016	-1	Purpose The main objective of this study was to understand describe and map the experiences challenges and needs of individuals with lifelong disabilities who have been exposed to chronic politically violent events terror war or continuous missile attacks in Israel Method The study was conducted within the qualitative constructivist paradigm Three focus groups consisting of 18 individuals with li…	Health AND assistive technologies	NCBI:PubMed	Disability and rehabilitation	a Department of Community Mental Health , University of Haifa , Haifa , Israel.;a Department of Community Mental Health , University of Haifa , Haifa , Israel.	1	Israel	1	2	shpigelman2016the	3	5		recommendation	reliability,safety,security	communication
13 June 2016	https://link.springer.com/article/10.1007/s12369-016-0366-7	Social and Assistive Robotics in Dementia Care: Ethical Recommendations for Research and Practice	Marcello Ienca,Fabrice Jotterand,Constantin Vică,Bernice Elger	2016	2016	8	The steadily growing number of older adults with dementia worldwide poses a major challenge for global public health. The integration of robotics into both formal and informal dementia care opens up new possibilities for improving the life of patients and alleviating the burden on caregivers and the healthcare services. However, ethical, legal and social implications should be considered early in…	Health AND assistive engineering	Springer	International Journal of Social Robotics	Institute for Biomedical Ethics University of Basel Basel Switzerland;Rueckert-Hartman College for Health Professions Regis University Denver USA;Research Center in Applied Ethics University of Bucharest Bucharest Romania	3	United States;Romania;Switzerland	3	4	marcello2016social	3	5	acceptance,adoption	recommendation	protection,security
23 June 2015	https://link.springer.com/article/10.1007/s12243-016-0495-x	Performance evaluation of Enhanced Very Fast Decision Tree (EVFDT) mechanism for distributed denial-of-service attack detection in health care systems	Haider Abbas,Rabia Latif,Seemab Latif,Ashraf Masood	2016	2016	3	Securing cloud-assisted Wireless Body Area Network (WBAN) environment by applying security mechanism that consumes less resources is still a challenging task. This research makes an attempt to address the same. One of the most prominent attacks in cloud-assisted WBAN is Distributed Denial of Service (DDoS) attack that not only disrupts the communication but also diminishes the network bandwidth a…	Health AND enhanced support environment	Springer	Annals of Telecommunications	King Saud University Riyadh Saudi Arabia;National University of Sciences and Technology Islamabad Pakistan	2	Pakistan;Saudi Arabia	2	4	haider2016performance	3	5		detection	security	communication,protocol,sensor
10.1007/978-3-319-23341-3_3	https://link.springer.com/chapter/10.1007/978-3-319-23341-3_3	Citizen Engagement in the mHealth Ecosystem Using Mobiles and Wearable Devices	Ioannis Kouris,Dionysios-Dimitrios Koutsouris	2016	2016	0	We live in a world where the mobile phones number is about to reach and overcome the global population. This does not mean that everyone will have one or even cell service will exist everywhere, but signifies the rapid expansion of the mobile sector. Mobile devices offer tremendous opportunities for the healthcare by the fact that unlike other forms of communication, such as the internet, they ar…	Health AND wearables	Springer		Biomedical Engineering Laboratory School of Electrical and Computer Engineering, National Technical University of Athens Athens Greece	1	Greece	1	2	ioannis2016citizen	3	5	acceptance,adoption	monitoring		communication,sensor
10.1109/JBHI.2015.2445783	https://ieeexplore.ieee.org/stamp/stamp.jsp?arnumber=7124412	Design and Evaluation of an Intelligent Remote Tidal Volume Variability Monitoring System in E-Health Applications	A. R. Fekr, K. Radecka, Z. Zilic		2015	79	A reliable long-term monitoring and diagnosis of breath disorders at an early stage provides an improvement of medical act, life expectancy, and quality of life while decreasing the costs of treatment and medical services. Therefore, a real-time unobtrusive monitoring of respiration patterns, as well as breath parameters, is a critical need in medical applications. In this paper, we propose an in…	Health AND wearables	IEEE Xplore	IEEE Journal of Biomedical and Health Informatics	Department of Electrical and Computer Engineering, McGill University, Montreal, QC, Canada;Department of Electrical and Computer Engineering, McGill University, Montreal, QC, Canada;Department of Electrical and Computer Engineering, McGill University, Montreal, QC, Canada	1	Canada	1	3	fekrradecka2015design	3	5		detection,monitoring	reliability	cloud,sensor
10.1109/IMWS-BIO.2015.7303863	https://ieeexplore.ieee.org/stamp/stamp.jsp?arnumber=7303863	A localization and safety monitoring cane	C. Lee, L. Chen, Y. Chu, T. Lai, Y. Cheng, L. Cheng		2015	4	To implement a preventive measure for protecting people who require assistive walking devices, this study designed an intelligent walking cane that monitors the user's vital signs and provides information to assist them with managing their health. In the event of an accident, the cane triggers an emergency event that alerts bystanders and transmits current location data to emergency personnel thr…	Health AND assistive engineering	IEEE Xplore	2015 IEEE MTT-S 2015 International Microwave Workshop Series on RF and Wireless Technologies for Biomedical and Healthcare Applications (IMWS-BIO)	Department of Electronic Engineering Oriental Institute of Technology, New Taipei City, 22061 Taiwan, Republic of China;Department of Electronic Engineering Oriental Institute of Technology, New Taipei City, 22061 Taiwan, Republic of China;Division of Neurology, Department of Internal Medicine, Far Eastern Memorial Hospital, New Taipei City, 22061 Taiwan, Republic of China;Division of Neurology, …	2	Taiwan	1	6	leechen2015a	3	5		monitoring	protection,safety,security	transmission
10.1109/IEDM.2015.7409609	https://ieeexplore.ieee.org/stamp/stamp.jsp?arnumber=7409609	Silicon for prevention, cure and care: A technology toolbox of wearables at the dawn of a new health system	C. Van Hoof, J. van den Brand, J. De Smet, L. Grieten, R. de Francisco		2015	4	Our increasing life expectancy also implies that many of us will be suffering from one or more chronic illnesses during a larger part of our lives. Medical-grade wearables have the grand promise and the largely untapped potential to become a cornerstone technology in the care cycle. For chronic patients, tools are needed that improve the risk stratification, follow-up and management and are able …	Health AND wearables	IEEE Xplore	2015 IEEE International Electron Devices Meeting (IEDM)	IMEC, Kapeldreef 75, Leuven, B-3001, Belgium;Holst Centre, High Tech Campus 31, 5656 AE Eindhoven, Netherlands;IMEC-CMST, Technologiepark 914, B-9052 Gent, Belgium;Holst Centre, High Tech Campus 31, 5656 AE Eindhoven, Netherlands;Holst Centre, High Tech Campus 31, 5656 AE Eindhoven, Netherlands	3	Netherlands;Belgium	2	5	vanhoof2015silicon	3	5	acceptance,adoption,technology adoption	monitoring		sensor
10.1109/JBHI.2015.2417760	https://ieeexplore.ieee.org/stamp/stamp.jsp?arnumber=7070672	A Bendable and Wearable Cardiorespiratory Monitoring Device Fusing Two Noncontact Sensor Principles	D. Teichmann, D. De Matteis, T. Bartelt, M. Walter, S. Leonhardt		2015	30	A mobile device is presented for monitoring both respiration and pulse. The device is developed as a bendable/flexible inlay that can be placed in a shirt pocket or the inside pocket of a jacket. To achieve optimum monitoring performance, the device combines two sensor principles, which work in a safe noncontact way through several layers of cotton or other textiles. One sensor, based on magnetic…	Health AND wearables	IEEE Xplore	IEEE Journal of Biomedical and Health Informatics	Philips Chair for Medical Information Technology, RWTH Aachen University, Aachen, Germany;RWTH Aachen University, Aachen, Germany;Philips Chair for Medical Information Technology, RWTH Aachen University, Aachen, Germany;Philips Chair for Medical Information Technology, RWTH Aachen University, Germany;Philips Chair for Medical Information Technology, RWTH Aachen University, Germany	3	Germany	1	5	teichmann2015a	3	5		detection,monitoring	reliability,safety	sensor
10.1109/iTAG.2015.21	https://ieeexplore.ieee.org/stamp/stamp.jsp?arnumber=7399495	Overview of Behavioural Understanding System with Filtered Vision Sensor	S. Albawendi, K. Appiah, H. Powell, A. Lotf		2015	27	Understanding human behaviour and activities is a challenging problem in computer vision. In application areas like health care and ambient intelligence, the use of a camera feed might be seen as too invasive and may be resented. Human behaviour understanding can combine images, signals, feature extraction and other machine learning techniques. This paper presents an overview of our technique tha…	Health AND ambient intelligence	IEEE Xplore	2015 International Conference on Interactive Technologies and Games		1	Unknown	1	4	albawendi2015overview	3	5	acceptance,privacy	monitoring		sensor,transmission
10.1109/TELSKS.2015.7357752	https://ieeexplore.ieee.org/stamp/stamp.jsp?arnumber=7357752	Fog computing system for monitoring Mild Dementia and COPD patients - Romanian case study	O. Fratu, C. Pena, R. Craciunescu, S. Halunga		2015	26	Ambient Assisted Living (AAL) is a key element in improving the senior's lifestyle and in increasing their independence along with their quality of life. AAL implementation through ICT is a trending research area, especially in the remote monitoring field. One of the biggest issues of the monitoring systems is how they fit into the healthcare system of another country than the country of origin. …	Health AND ambient assisted living	IEEE Xplore	2015 12th International Conference on Telecommunication in Modern Satellite, Cable and Broadcasting Services (TELSIKS)	Faculty of Electronics, Telecommunications and Information Technology at University POLITEHNICA of Bucharest, 313 Splaiul Independentei, 060042 Bucharest-6, Romania;Biology of Aging Research Department, Ana Aslan National Institute of Gerontology and Geriatrics Bucharest, Romania;Faculty of Electronics, Telecommunications and Information Technology at University POLITEHNICA of Bucharest, 313 Spla…	2	Romania	1	4	fratupena2015fog	3	5	privacy	monitoring		communication,fog,sensor
10.1109/CISTI.2015.7170546	https://ieeexplore.ieee.org/stamp/stamp.jsp?arnumber=7170546	Towards a knowledge federation of linked patient registries	P. Lopes, P. Sernadela, J. L. Oliveira		2015	26	Rare disease patient registries are now an essential tool for all clinical stakeholders. These systems' features aim to improve patient treatments by collecting comprehensive electronic patient records. Understanding these data is a vital step towards personalized medicine. Yet, the growing number of disease-specific patient registries brings new challenges for life sciences developers. These sys…	Health AND enhanced life environment	IEEE Xplore	2015 10th Iberian Conference on Information Systems and Technologies (CISTI)	DETI/IEETA, Universidade de Aveiro, Campus Universitário de Santiago, Aveiro, Portugal;DETI/IEETA, Universidade de Aveiro, Campus Universitário de Santiago, Aveiro, Portugal;DETI/IEETA, Universidade de Aveiro, Campus Universitário de Santiago, Aveiro, Portugal	1	Portugal	1	3	lopessernadela2015towards	3	5	acceptance,adoption,privacy		security	data analytics
10.1109/HealthCom.2015.7454578	https://ieeexplore.ieee.org/stamp/stamp.jsp?arnumber=7454578	An end-to-end security architecture to collect, process and share wearable medical device data	K. Rohloff, Y. Polyakov		2015	25	Embedded medical devices, such as wearable devices, are becoming increasingly common, but data from these devices is both very private and highly vulnerable to theft. Data needs to be collected from multiple devices to improve the effectiveness of treatment. The medical devices, data processing sites and intended care givers are often geographically distributed, and operate on different time scal…	Health AND wearables	IEEE Xplore	2015 17th International Conference on E-health Networking, Application & Services (HealthCom)	School of Computer Science, New Jersey Institute of Technology, Newark, 07102, United States;School of Computer Science, New Jersey Institute of Technology, Newark, 07102, United States	1	United States	1	2	rohloff2015an	3	5	privacy		protection,security	cloud,data analytics
10.1109/IMCTL.2015.7359619	https://ieeexplore.ieee.org/stamp/stamp.jsp?arnumber=7359619	Real-time health monitoring and contextualised alerts using wearables	T. G. Stavropoulos, G. Meditskos, S. Andreadis, I. Kompatsiaris		2015	22	This paper presents the HealthMon framework towards accessible mobile health. Following the emergence of wearables with rich sensing capabilities in the market, HealthMon repurposes an affordable, retail wristband to clinical monitoring scenarios for conditions that impair independence e.g. dementia, Parkinson's or ageing. Multiple sensor modalities, such as physical activity levels, posture and …	Health AND ambient assisted living	IEEE Xplore	2015 International Conference on Interactive Mobile Communication Technologies and Learning (IMCL)	Information Technologies Institute, Centre for Research & Technology Hellas, Thessaloniki, Greece;Information Technologies Institute, Centre for Research & Technology Hellas, Thessaloniki, Greece;Information Technologies Institute, Centre for Research & Technology Hellas, Thessaloniki, Greece;Information Technologies Institute, Centre for Research & Technology Hellas, Thessaloniki, Greece	1	Greece	1	4	stavropoulos2015health	3	5	acceptance,adoption,technology adoption	monitoring		sensor
10.1109/IMS3TW.2015.7177874	https://ieeexplore.ieee.org/stamp/stamp.jsp?arnumber=7177874	A fuzzy logic approach for highly dependable medical wearable systems	C. C. Oliveira, J. Machado da Silva		2015	17	A new methodology for fault detection on wearable medical devices is proposed. The main strategy relies on correctly classifying the captured physiological signals, in order to distinguish whether the actual cause is a wearer health abnormality or a system functional flaw. Data fusion techniques, namely fuzzy logic, are employed to process the captured data, like the electrocardiogram and blood p…	Health AND wearables	IEEE Xplore	2015 IEEE 20th International Mixed-Signals Testing Workshop (IMSTW)	INESC TEC, Faculdade de Engenharia da Universidade do Porto, Porto, Portugal;INESC TEC, Faculdade de Engenharia da Universidade do Porto, Porto, Portugal	1	Portugal	1	2	oliveira2015a	3	5		detection,monitoring	reliability	data analytics,sensor
10.1109/ICITCS.2015.7293017	https://ieeexplore.ieee.org/stamp/stamp.jsp?arnumber=7293017	Smart Wearable Band for Stress Detection	M. Zubair, C. Yoon, H. Kim, J. Kim, J. Kim		2015	17	Sometimes mental stress needs to be control as it results in different dangerous suffering. Timely mental stress detection can help to prevent stress related health problems. The aim of this paper is to design an IoT base wearable, cost effective and low power smart band for health care that detect mental stress based on skin conductance. This band can monitor user's mental stress continuously an…	Health AND wearables	IEEE Xplore	2015 5th International Conference on IT Convergence and Security (ICITCS)		1	Unknown	1	5	zubair2015smart	3	5		detection,monitoring	reliability	sensor,transmission
10.1109/MMM.2015.2394021	https://ieeexplore.ieee.org/stamp/stamp.jsp?arnumber=7072588	Wearable Wireless Health Monitoring: Current Developments, Challenges, and Future Trends	P. J. Soh, G. A. E. Vandenbosch, M. Mercuri, D. M. M. -. Schreurs		2015	142	Wearable health-monitoring systems are becoming very popular, especially in enabling the noninvasive diagnosis of vital functions of the human body. Besides typical singular heartbeat or perspiration sensors, which have been commercially available in recent years, the deployment of a series of body-worn sensors can enable an effective health-monitoring mechanism. The combined information obtained…	Health AND wearables	IEEE Xplore	IEEE Microwave Magazine	The School of Comp. and Comm Engineering (SCCE), Universiti Malaysia Perlis (UniMAP), Arau, 02600 Perlis, Malaysia;ESAT-TELEMIC Research Div., KU Leuven, Leuven, 3001, Belgium;ESAT-TELEMIC Research Div., KU Leuven, Leuven, 3001, Belgium;ESAT-TELEMIC Research Div., KU Leuven, Leuven, 3001, Belgium	2	Malaysia;Belgium	2	4	sohvandenbosch2015wearable	3	5		monitoring	reliability,safety	communication,sensor
10.1186/s12913-015-1048-0	https://www.ncbi.nlm.nih.gov/pubmed/26376853	Development and feasibility of an automated call monitoring intervention for older wheelchair users: the MOvIT project.	Auger Claudine, Miller William C, Jutai Jeffrey W, Tamblyn Robyn	2015/09/16	2015	-1	Recent advances in wheeled mobility technology are multiplying opportunities for community integration and improved quality of life The mobility needs of older wheelchair users are particularly complex due to a constellation of chronic conditions and comorbidities that may compromise optimal use of the device The purpose of the Mobility Outcomes via Information Technologies MOvIT project is to ex…	Health AND assistive technologies	NCBI:PubMed	BMC health services research	Center for Interdisciplinary Research in Rehabilitation of Greater Montreal and School of Rehabilitation, Université de Montréal, C.P. 6128, succursale Centre-ville, Montreal, QC, H3C 3J7, Canada. claudine.auger@umontreal.ca.;GF Strong Rehabilitation Center and Graduate Program in Rehabilitation Sciences, Department of Occupational Science & Occupational Therapy, University of British Columbia, T…	4	Canada	1	4	augerclaudine2015development	3	5	acceptance,technology acceptance	monitoring,recommendation		communication
10.3390/s150614487	https://www.ncbi.nlm.nih.gov/pubmed/26094631	Hands-On Experiences in Deploying Cost-Effective Ambient-Assisted Living Systems.	Dasios Athanasios, Gavalas Damianos, Pantziou Grammati, Konstantopoulos Charalampos	2015/06/18	2015	-1	Older adults preferences to remain independent in their own homes along with the high costs of nursing home care have motivated the development of Ambient Assisted Living AAL technologies which aim at improving the safety health conditions and wellness of the elderly This paper reports hands on experiences in designing implementing and operating UbiCare an AAL based prototype system for elderly h…	Health AND ambient assisted living	NCBI:PubMed	Sensors (Basel, Switzerland)	School of Science and Technology, Hellenic Open University, Patras GR-26335, Greece. thand79@gmail.com.	1	Greece	1	4	dasios2015experiences	3	5		detection,monitoring	safety	communication,sensor
10.1016/j.ijmedinf.2015.05.014	https://www.ncbi.nlm.nih.gov/pubmed/26216463	Investigating the effectiveness of technologies applied to assist seniors: A systematic literature review.	Khosravi Pouria, Ghapanchi Amir Hossein	2015/06/11	2015	-1	Recently a number of Information and Communication Technologies have emerged with the aim to provide innovative and efficient ways to help seniors in their daily life and to reduce the cost of healthcare Studies have been conducted to introduce an assistive technology to support seniors and to investigate the acceptance of these assistive technologies however research illustrating the effectivene…	Health AND assistive technologies	NCBI:PubMed	International journal of medical informatics	School of Information and Communication Technology, Griffith University, Gold Coast, Queensland 4222, Australia. Electronic address: pouria.khosravi@griffithuni.edu.au.;School of Information and Communication Technology, Griffith University, Gold Coast, Queensland 4222, Australia;Institute for Integrated and Intelligent Systems, Gold Coast, Queensland 4222, Australia. Electronic address: a.ghapan…	3	Australia	1	2	khosravi2015investigating	3	5	acceptance,technology acceptance		reliability	communication,sensor
10.1542/peds.2015-1120	https://www.ncbi.nlm.nih.gov/pubmed/26347437	Sources of Infant Pertussis Infection in the United States.	Skoff Tami H, Kenyon Cynthia, Cocoros Noelle, Liko Juventila, Miller Lisa, Kudish Kathy, Baumbach Joan, Zansky Shelley, Faulkner Amanda, Martin Stacey W	2015/09/07	2015	-1	Pertussis is poorly controlled with the highest rates of morbidity and mortality among infants Although the source of infant pertussis is often unknown when identified mothers have historically been the most common reservoir of transmission Despite high vaccination coverage disease incidence has been increasing We examined whether infant source of infection SOI has changed in the United States in…	Health AND enhanced support environment	NCBI:PubMed	Pediatrics	Centers for Disease Control and Prevention, Atlanta, Georgia;tlh9@cdc.gov.;Minnesota Department of Health, St Paul, Minnesota;;Department of Population Medicine, Harvard Medical School and Harvard Pilgrim Healthcare Institute, Boston, Massachusetts;;Public Health Division, Oregon Health Authority Portland, Oregon;;Colorado Department of Public Health and Environment, Denver, Colorado;;Connecticut…	10	United States	1	10	skofftami2015sources	3	5		monitoring,recommendation	protection,security	transmission
21 October 2014	https://link.springer.com/article/10.1007/s12652-014-0252-9	Ambient intelligence and ergonomics in Asia	Toly Chen,Chu-Chai Chan,Hsin-Chieh Wu,Yu-Cheng Lin	2015	2015	5	Ambient intelligence (AmI) is one of the most important advances in computer technology in the mobile era. By being aware and applying knowledge of ergonomics (human factors), AmI system users will be in better shape and health, become more effective and find using AmI system a more pleasant and enjoyable experience. This special issue contains selected papers from the 1st international conferenc…	Health AND ambient intelligence	Springer	Journal of Ambient Intelligence and Humanized Computing	Department of Industrial Engineering and Systems Management Feng Chia University Taichung Taiwan;Department of Industrial Engineering and Management Chaoyang University of Technology Taichung Taiwan;Department of Industrial Engineering and Management Overseas Chinese University Xitun Taiwan	3	Taiwan	1	4	tolychen2015ambient	3	5	acceptance,technology acceptance	recommendation		data analytics,sensor
26 September 2015	https://link.springer.com/article/10.1007/s40501-015-0057-2	Mobile Health Technologies for Suicide Prevention: Feature Review and Recommendations for Use in Clinical Care	David D. Luxton,Jennifer D. June,Samantha A. Chalker	2015	2015	5	Mobile devices, and the apps (software applications) that operate on them, have potential to help manage and prevent suicidal behavior by assisting with assessment of risk, providing educational and support information, and facilitating access to safety plans, crisis support, and coping tools. This clinician-friendly review provides an overview of the principal features of currently available mob…	Health AND wearables	Springer	Current Treatment Options in Psychiatry	Department of Psychiatry and Behavioral Sciences University of Washington School of Medicine, Seattle Seattle USA;National Center for Telehealth & Technology Tacoma USA	2	United States	1	3	davidluxton2015mobile	3	5	acceptance,adoption,technology adoption	recommendation	safety
02 September 2015	https://link.springer.com/chapter/10.1007/978-3-319-23401-4_1	Estimation and Verification of Hybrid Heart Models for Personalised Medical and Wearable Devices	Benoît Barbot,Marta Kwiatkowska,Alexandru Mereacre,Nicola Paoletti	2015	2015	4	We are witnessing a huge growth in popularity of wearable and implantable devices equipped with sensors that are capable of monitoring a range of physiological processes and communicating the data to smartphones or to medical monitoring devices. Applications include not only medical diagnosis and treatment, but also biometric identification and authentication systems. An important requirement is …	Health AND wearables	Springer		Department of Computer Science University of Oxford Oxford UK	1	United Kingdom	1	4	benot2015estimation	3	5		monitoring	safety	communication,data analytics,sensor
01 May 2015	https://link.springer.com/article/10.1007/s40860-015-0005-3	Introduction to the inaugural issue of the	Juan Carlos Augusto,Antonio Coronato	2015	2015	3	As envisioned by Weiser, computing is in the process of being everywhere and becoming invisible. As Milner noticed, the question now is whether we shall understand this ubiquitous computer we are building. This is especially true as designers are more and more using complex techniques for every component of the system and building systems which are made of increasingly heterogenous parts. With th…	Health AND ambient assisted living	Springer	Journal of Reliable Intelligent Environments	Department of Computer Science Middlesex University England UK;Institute for High Performance Computing and Networking, National Research Council Naples Italy	2	United Kingdom;Italy	2	2	juancarlos2015introduction	3	5	privacy		reliability,safety	data analytics,sensor
24 September 2014	https://link.springer.com/article/10.1007/s11704-015-4404-7	Non-intrusive sleep pattern recognition with ubiquitous sensing in elderly assistive environment	Hongbo Ni,Shu Wu,Bessam Abdulrazak,Daqing Zhang,Xiaojuan Ma,Xingshe Zhou	2015	2015	1	The quality of sleep may be a reflection of an elderly individual’s health state, and sleep pattern is an important measurement. Recognition of sleep pattern by itself is a challenge issue, especially for elderly-care community, due to both privacy concerns and technical limitations. We propose a novelmulti-parametric sensing system called sleep pattern recognition system (SPRS). This system, equ…	Health AND assistive engineering	Springer	Frontiers of Computer Science	School of Computer Science Northwestern Polytechnic University Xi'an China;Center for Research on Intelligent Perception and Computing, National Laboratory of Pattern Recognition Institute of Automation Chinese Academy of Sciences Beijing China;Department of Computer University of Sherbrooke Sherbrooke Canada;Handicom Lab Institut Telecom SudParis Evry France;Huawei Noah's Ark Lab Hong Kong China	5	Hong Kong;France;Canada;China	4	6	hongbo2015sleep	3	5	privacy	detection,monitoring		communication,sensor
10.1007/978-3-319-10783-7_20	https://link.springer.com/chapter/10.1007/978-3-319-10783-7_20	An Emerging Trend in Ambient Intelligence: Large-Scale Outdoor Applications	Peter Mikulecky	2015	2015	0	The area of Ambient Intelligence recently seems to be matured enough and widely accepted as one of the basic supporting technologies and approaches for human living environment enhancement. There are many interesting applications of wireless sensor networks coupled with ambient intelligence applications, mainly for the creation of indoor intelligent spaces. However, there are just a few of them a…	Health AND ambient assisted living	Springer		University of Hradec Kralove Hradec Kralove Czech Republic	1	Czech Republic	1	1	petermikulecky2015an	3	5	acceptance,technology acceptance	monitoring		communication,sensor
10.1007/978-3-319-13557-1_1	https://link.springer.com/chapter/10.1007/978-3-319-13557-1_1	Introduction	Nagender Kumar Suryadevara,Subhas Chandra Mukhopadhyay	2015	2015	0	This book presents significant information and observations about the Ambient Assisted Living (AAL) environment computing technologies that can determine the wellness of an elderly person living independently in their home. There is a world-wide tendency to transform the approach adopted by national healthcare systems to treat elderly people as more and more people choose to live in their own hom…	Health AND ambient assisted living	Springer		Massey University (Manawatu) Palmerston North New Zealand	1	New Zealand	1	2	nagender2015introduction	3	5	acceptance,adoption,technology adoption	monitoring		sensor
02 December 2015	https://link.springer.com/chapter/10.1007/978-3-319-26762-3_16	Mobile@Old an ADL Solution	Lucia Rusu,Sergiu Jecan,Dan Sitar	2015	2015	0	Mobile@Old is a friendly low cost intelligent AAL platform designed to meet the needs of elderly users with the purpose to assist old people with their daily activities, maintaining physical and cognitive fitness, maintaining connection to their close ones while increasing their safety, autonomy, self-confidence and mobility. Our paper considers 4 main scenarios emphasized by interviews conducted…	Health AND ambient assisted living	Springer		Business Information Systems Department, Faculty of Economics and Business Administration "Babes Bolyai" University Cluj-Napoca Romania	1	Romania	1	3	luciarusu2015mobile	3	5	acceptance	detection,monitoring,recommendation	safety
10.1109/HealthCom.2014.7001885	https://ieeexplore.ieee.org/stamp/stamp.jsp?arnumber=7001885	Health sensing by wearable sensors and mobile phones: A survey	L. Song, Y. Wang, J. Yang, J. Li		2014	55	With the global trend of population aging in industrialized countries, efficient information and communication technologies (ICT) for aiding elders or patients' healthcare have attracted great research attentions. Among these technologies, health state sensing by wearable sensors and mobile phones is an important foundation. It monitors the real-time body states; stores, or sends the result to re…	Health AND wearables	IEEE Xplore	2014 IEEE 16th International Conference on e-Health Networking, Applications and Services (Healthcom)	Institute for Interdisciplinary Information Sciences, Tsinghua University, Beijing, China;Institute for Interdisciplinary Information Sciences, Tsinghua University, Beijing, China;Research Institute of Information Technology, Tsinghua University, Beijing, China;School of Software Engineering, Beijing University of Technology, Beijing, China	3	China	1	4	songwang2014health	3	5		detection,monitoring	safety	communication,sensor
10.1109/MIPRO.2014.6859575	https://ieeexplore.ieee.org/stamp/stamp.jsp?arnumber=6859575	Telehealth using ECG sensor and accelerometer	H. Gjoreski, A. Rashkovska, S. Kozina, M. Lustrek, M. Gams		2014	40	The increasing size of the elderly population is driving the development of ambient assisted living systems and telehealth. The recognition of the user's everyday activities and detection of alarming situations are important components of such systems. Moreover, the monitoring of vital signs, like the ECG, has a key role in telecare and telemonitoring systems. Therefore, in this paper we propose …	Health AND ambient assisted living	IEEE Xplore	2014 37th International Convention on Information and Communication Technology, Electronics and Microelectronics (MIPRO)	Department of Intelligent Systems, Jožef Stefan Institute, Ljubljana, Slovenia;Department of Communication Systems, Jožef Stefan Institute, Ljubljana, Slovenia;Department of Intelligent Systems, Jožef Stefan Institute, Ljubljana, Slovenia;Department of Intelligent Systems, Jožef Stefan Institute, Ljubljana, Slovenia;Department of Intelligent Systems, Jožef Stefan Institute, Ljubljana, Slovenia	2	Slovenia	1	5	gjoreski2014telehealth	3	5		detection,monitoring	reliability,safety	sensor
10.1109/SPC.2014.7086240	https://ieeexplore.ieee.org/stamp/stamp.jsp?arnumber=7086240	RFID based systematic livestock health management system	M. H. Ariff, I. Ismarani, N. Shamsuddin		2014	16	Nowadays many farmers have adopted various means in the context of good farming practices to ensure the health of their livestock in good condition and healthy. Failure to ensure the health of livestock would cause to the death of animals and lead to decreased in productivity. Conventional methods by incorporating livestock data information on paper is a huge waste of time and not safe, therefore…	Health AND wearables	IEEE Xplore	2014 IEEE Conference on Systems, Process and Control (ICSPC 2014)	Faculty of Electrical Engineering, Universiti Malaysia Pahang, Pekan, Malaysia;Faculty of Electrical Engineering, Universiti Teknologi MARA, Shah Alam, Malaysia;Standards and Industrial Research Institute of Malaysia, Kuala Lumpur, Malaysia	3	Malaysia	1	3	ariffismarani2014rfid	3	5	acceptance,adoption,technology adoption	monitoring	safety
10.1109/USNC-URSI.2014.6955416	https://ieeexplore.ieee.org/stamp/stamp.jsp?arnumber=6955416	A planar, via-less zeroth-order antenna for wearable electrocardiography	Y. G. Kim, S. Ko, W. Hong		2014	1	Summary form only given. Wireless medical telemetry service is one of the fastest emerging technologies in healthcare industries worldwide. In addition, the proliferation of smartphones is currently serving as a catalyst to the increasing growth in this sector. Based on a secure, close-range wireless body area network (WBAN) which relays the patient's physiological information to a nearby cellula…	Health AND wearables	IEEE Xplore	2014 USNC-URSI Radio Science Meeting (Joint with AP-S Symposium)	Samsung Electronics, DMC R&D Center, 443-742, Suwon, South Korea;Samsung Electronics, DMC R&D Center, 443-742, Suwon, South Korea;Samsung Electronics, DMC R&D Center, 443-742, Suwon, South Korea	1	South Korea	1	3	kimkohong2014a	3	5		monitoring	reliability,security	communication,sensor
ieeexploreieeeorgstampstampjsparnumberedp408	https://ieeexplore.ieee.org/stamp/stamp.jsp?arnumber=EDP408	Cloud Compliance and Privacy Protection	L. Cloud Strategy Partners		2014	0	In this tutorial, we will discuss cloud compliance standards including security controls and cloud infrastructure, NIST Cloud Compliance, CSA Cloud Compliance and Data Protection. Next we will review PCI DSS Cloud Computing Guidelines. We will also discuss Privacy Protection in Cloud and Big Data including CSA Top Ten Big Data Security and Privacy Challenges and US-EU Safe Harbor Framework.	Health AND enhanced life environment	IEEE Xplore	Cloud Compliance and Privacy Protection		1	Unknown	1	1	cloudstrategy2014cloud	3	5	privacy		protection,safety,security	cloud
[truncated: 2,036 more rows]
